# Supplementary material for: A maternally programmed intergenerational mechanism enables male offspring to make piRNAs from Y-linked precursor RNAs in Drosophila
Source: Nat Cell Biol. 2023 Sep 18;25(10):1495–505. doi: 10.1038/s41556-023-01227-4 (PMC10567549; doi:10.1038/s41556-023-01227-4)
Supplement: Supplementary file 3 — Supplementary Tables 1–6. [file 41556_2023_1227_MOESM3_ESM.xls]

## Sheet: Supplementary Table 1
Supplementary Table 1. RT-qPCR data for act5C and Su(Ste) transcripts in zucEY11457/+ and zucEY11457/− mutant testis enriched for SGs by over-expressing dpp
Genotype	Technical trial	Ct values
		Gapdh	act5C	Su(Ste) precursor transcript
zucEY11457/+	1	13.2753	12.9382	14.4405
	2	13.2093	12.0263	14.472
	3	13.1714	12.013	14.725
zucEY11457/−	1	12.8765	12.4863	13.0042
	2	12.8713	11.5677	13.0178
	3	12.7698	11.5094	13.7457

## Sheet: Supplementary Table 2
Supplementary Table 2. TaqMan small RNA custom assay data for piR-dme-1643 (roo piRNA) and Su(Ste)-4 piRNA in XX and XXY ovaries
Genotype	Technical trial	Ct values
		2S rRNA	piR-dme-1643	Su(Ste)-4 piRNA
			roo piRNA
XX	1	11.2857	29.8482	>40 (undetectable)
	2	11.5425	29.4616	>40 (undetectable)
	3	11.5196	29.5792	>40 (undetectable)
XXY	1	11.2298	28.5957	27.4634
	2	11.1512	28.5008	27.8282
	3	11.3396	28.5082	27.6526

## Sheet: Supplementary Table 3
Supplementary Table 3. dm6 coordinates of Su(Ste) and the flanking 1360/Hoppel loci used for alignment of sequencing data in this study
Su(Ste)	Genomic strand	1360/Hoppel	Genomic strand
chrY:939935-940435	+	chrY:940435-940551	-
chrY:1005985-1007312	+	chrY:1007312-1007915	-
chrY:1033830-1035493	+	chrY:1035493-1035716	-
chrY:1035826-1036823	+	chrY:1036823-1037851	-
chrY:2559808-2561503	+	chrY:2561503-2562677	-
chrY:2578088-2578557	+	chrY:2578557-2579710	-
chrY:2590754-2592449	+	chrY:2592449-2593623	-
chrY:2565516-2567202	+	chrY:2567202-2568355	-
chrY:2568355-2570041	+	chrY:2570041-2571194	-
chrY:2593623-2595309	+	chrY:2595309-2596462	-
chrY:2562677-2564363	+	chrY:2564363-2565516	-
chrY:896182-897725	-	chrY:895866-896182	+
chrY:903078-904499	-	chrY:902114-903078	+
chrY:906804-907496	-	chrY:905678-906804	+
chrY:934057-935745	-	chrY:933409-934057	+
chrY:1032219-1032946	-	chrY:1031620-1032219	+
chrY_DS483875v1_random:2047-3374	-	chrY_DS483875v1_random:1444-2047	+
chrY_DS483742v1_random:400-2013	+	chrY_DS483742v1_random:2013-2243	-
chrY:949253-950723	+	chrY:950723-951071	-
chrY:2514981-2516667	+	chrY:2516667-2517847	-
chrY:2540804-2542491	+	chrY:2542491-2543673	-
chrY:2571195-2542491	+	chrY: 2542491-2574039	-
chrY:904757-905678	-	chrY:904537-904757	+
chrY:978543-980284	-	chrY:977621-978543	+

## Sheet: Supplementary Table 4
Supplementary Table 4. cDNA sequence used for UAS-GFP-Ste construct
Gene name	Gene ID	cDNA sequence
SteXh:CG42398	7354447	atgtcgagctcccagaacaacaacagcagctggatcgattggttcctcgggatcaagggcaacgagttcctctgccgcgtgcccaccgactacgtgcaggatacgttcaaccagatgggcttggagtatttcagcgagatactggacgtgatcctgaagccggtgatcgacagttcctctggcttgttgtacggcgatgaaaaaaagtggtacggcatgattcacgcccgatacatcaagtcagagcgtggcgtgattgctatgcaccgaaaatatatgcgaggagattttgaatcgtgtcccaatatctcctgtgataggcagaacaccctgccagtgggcctcagcgatgtatggggcaagtcaaccgtcaagatttactgcccacggtgtaaaaag…

## Sheet: Supplementary Table 5
Supplementary Table 5. smRNA-FISH probes
	DNA oligo sequence	5’ modification	3’ modification
ste probe mix	ccagttcacttgttcacag	-	Quasar 570
	tctgggagctcgacatgtt	-	Quasar 570
	ttgatcccgaggaaccaat	-	Quasar 570
	cggcagaggaactcgttgc	-	Quasar 570
	tatcctgcacgtagtcggt	-	Quasar 570
	caagcccatctggttgaac	-	Quasar 570
	tccagtatctcgctgaaat	-	Quasar 570
	tcaccggcttcaggatcac	-	Quasar 570
	caagccagaggaactgtcg	-	Quasar 570
	tttttttcatcgccgtaca	-	Quasar 570
	cgtgaatcatgccgtacca	-	Quasar 570
	ctctgacttgatgtatcgg	-	Quasar 570
	tgcatagcaatcacgccac	-	Quasar 570
	ctccttgcatatattttcg	-	Quasar 570
	ggagatattgggacacgat	-	Quasar 570
	agggtgttctgcctatcac	-	Quasar 570
	atcttgacggttgacttgc	-	Quasar 570
	gctgtgtatcagacttcgg	-	Quasar 570
	gaagctgggcccgaacatc	-	Quasar 570
	agcgagaagaagatgtccg	-	Quasar 570
	caggggcgatctcaagttc	-	Quasar 570
	cgaaagcctaggtaccgtg	-	Quasar 570
	tttgggcgatttgagttgc	-	Quasar 570
Su(Ste) antisense probe	attccgaagtcaagcgcttcaat	Cy5 or Cy3	-
Su(Ste) sense probe	acgtgtcctgaaagtagtt	Cy3	-

## Sheet: Supplementary Table 6
Supplementary Table 6. Summary of sequencing data
Library type	Sample	Sample	Total RNA, µg	Amount of spike-in, attomol	Raw sequencing reads
Small RNA-seq	XX ovaries (0-5 days old y1w1118 virgin females)	1	4.5	2000	29980053
		2	4.2	2000	43147777
		3	3.85	2000	32877306
	XXY ovaries (0-5 days old y1w1118/C(X:Y)y1f1w1; nos-gal4:VP16 /+ virgin females)	1	3.65	2000	20386472
		2	3.4	2000	31245993
		3	2.8	2000	56513524
	XY testis (0-5 days old y1w1118/Y; nos-gal4:VP16/TM2 males)	1	6	2000	14863778
		2	4.9	2000	13683972
Stranded RNA-seq	zucEY11457/− mutant XY testis enriched for SGs by overexpressing dpp (0-5 days old y1w1118/Y; zucEY11457/Df(2L)BSC323; nos-gal4:VP16/UAS-Dpp males)	1	1.5	-	25037519
		2	1.5	-	20622202
		3	1.5	-	24682579
5′-monophosphate RNA-seq	armi control XY testis (0-5 days old y1w1118/Y; nos-gal4:VP16/TM2 males)	1	2	-	19028472
		2	2	-	20298882
	armiRNAi XY testis (0-5 days old y1w1118/Y; nos-gal4:VP16/armiTRIP.GL00254 males)	1	2	-	17546956
		2	2	-	20234916
		3	2	-	21488474
	control XY testis enriched for SGs by overexpressing dpp (0-5 days old y1w1118/Y; zucEY11457/CyO; nos-gal4:VP16/UAS-Dpp males)	1	2	-	5846395
		2	2	-	12974619
		3	2	-	18788561
	zucEY11457/− mutant XY testis enriched for SGs by overexpressing dpp (0-5 days old y1w1118/Y; zucEY11457/Df(2L)BSC323; nos-gal4:VP16/UAS-Dpp males)	1	2	-	22210754
		2	2	-	18020998
		3	2	-	20136122
