# Supplementary material for: A maternally programmed intergenerational mechanism enables male offspring to make piRNAs from Y-linked precursor RNAs in Drosophila
Source: Nat Cell Biol. 2023 Sep 18;25(10):1495–505. doi: 10.1038/s41556-023-01227-4 (PMC10567549; doi:10.1038/s41556-023-01227-4)
Supplement: Supplementary file 4 — Source numerical data for Figs. 1–3, 5 and 6 and Extended Data Figs. 1, 3–5 and 8. [file 41556_2023_1227_MOESM4_ESM.xls]

## Sheet: Fig. 1d
Locus	Mapping	Strand	Biological sample	Small RNA length, nt (piRNAs or siRNAs per 10 pg total RNA)
				20	21	22	23	24	25	26	27	28	29	30
Su(Ste)	Su(Ste) only	antisense	1	-293.093	-413.846	-785.79	-1368.17	-2714.82	-2941.21	-1447.15	-1025.69	-394.907	-87.129	-18.1583
		sense	1	29.6283	40.2567	52.511	60.2415	97.3225	86.0675	64.453	47.382	31.0241	16.5096	6.94075
		antisense	2	-282.572	-423.498	-802.115	-1363.24	-2781.12	-3067.91	-1982.94	-1348.15	-576.215	-186.313	-44.1872
		sense	2	26.765	37.3329	50.125	55.762	81.5725	68.462	48.9042	32.7932	22.11	12.4301	5.3115
	Su(Ste) and Ste	antisense	1	-10.5346	-10.0058	-12.9877	-35.7502	-47.4738	-70.415	-28.3386	-13.4199	-6.1372	-1.22406	-0.124047
		sense	1	0.821485	1.57224	0.608425	0.436908	0.579715	0.427273	0.155648	0.136739	0.0585205	0	0
		antisense	2	-12.6141	-11.5884	-14.1438	-40.6856	-57.367	-84.0555	-32.3351	-17.3983	-8.85775	-2.1924	-0.425266
		sense	2	0.72192	0.7521	0.576875	0.215528	0.197565	0.300652	0.0948955	0.0305602	0	0	0
				0	0	0	0	0	0	0	0	0	0	0
Ste	Ste only	sense	1	38.9213	65.504	88.361	131.626	228.639	367.887	311.808	264.519	153.544	61.0865	11.5411
		antisense	1	-0.962985	-1.36367	-2.818	-2.72318	-2.91558	-2.33098	-1.21147	-0.902865	-0.508085	-0.43559	0
		sense	2	24.6523	38.1465	59.3985	76.6105	117.425	179.341	165.364	137.928	80.656	42.4898	13.3386
		antisense	2	-0.754815	-1.14904	-2.10682	-1.91355	-3.34676	-2.17979	-0.94134	-1.05093	-0.673915	-0.216608	0
	Su(Ste) and Ste	sense	1	1.14724	1.72345	0.680705	0.628285	0.91631	0.457025	0.1412	0.119493	0.057534	0	0
		antisense	1	-9.92365	-12.0082	-15.055	-44.0936	-54.013	-56.5745	-23.6562	-13.503	-5.3885	-1.00355	-0.107719
		sense	2	0.71067	1.05171	0.563325	0.215048	0.311412	0.401336	0.0845825	0.0218287	0	0	0
		antisense	2	-13.3426	-14.8406	-17.485	-51.8375	-74.9085	-69.5535	-27.7351	-16.9092	-7.7577	-1.8787	-0.355803
				0	0	0	0	0	0	0	0	0	0	0
flam	flam only	sense	1	15.0921	64.346	24.4515	32.641	81.076	181.339	239.835	215.735	124.246	48.7861	12.6352
		sense	2	33.2276	170.268	27.7835	34.7294	83.726	206.124	270.326	250.803	171.207	89.5455	35.6681
		antisense	1	-9.12545	-48.0841	-3.74377	-0.81895	-1.52091	-1.40392	-1.6379	-1.98888	-0.81895	-0.584965	-0.467972
		antisense	2	-18.5849	-111.885	-9.01085	-3.00362	-3.5668	-4.12998	-4.50544	-2.8159	-1.50181	-1.87726	-0.187726

## Sheet: Fig. 2f
	Cytoplamic Su(Ste) RNA foci in GSC or SG cells of the indicated genotype
cell #	control	nos>armi[GL00254]	armi[1/72.1]	nos>zuc[GL00111]	zuc[f01342/EY11457]
1	0	0	0	0	4
2	0	1	0	0	5
3	0	3	1	1	6
4	0	2	0	0	9
5	0	1	0	1	3
6	0	0	1	0	6
7	0	0	0	2	5
8	0	1	2	1	0
9	0	3	0	0	1
10	0	2	0	0	2
11	0	0	1	0	3
12	0	0	0	0	4
13	0	1	1	1	3
14	0	2	0	0	2
15	0	0	0	1	0
16	0	0	0	0	4
17	0	0	3	0	5
18	0	0	1	0	4
19	0	1	0	1	6
20	0	3	0	0	3
21	0	2	0	2	6
22	0	0	1	0	7
23	0	3	0	0	3
24	0	0	0	2	2
25	0	1	1	1	3
26	0	1	2	0	4
27	0	1	0	0	0
28	0	2	0	0	1
29	0	1	1	0	0
30	0	3	0	1	6
31	0	2	0	0	0
32	0	0	0	0	na
33	0	0	3	1	na
34	0	1	na	0	na
35	0	1	na	na	na
36	0	1	na	na	na
37	0	1	na	na	na
38	0	0	na	na	na
39	0	1	na	na	na
40	0	1	na	na	na
41	0	3	na	na	na
42	0	1	na	na	na
43	0	0	na	na	na
44	0	0	na	na	na
45	0	0	na	na	na
46	0	1	na	na	na
47	0	1	na	na	na
48	0	1	na	na	na
49	0	0	na	na	na
50	0	2	na	na	na
51	0	0	na	na	na
52	0	0	na	na	na
53	0	1	na	na	na
54	0	1	na	na	na
55	0	na	na	na	na
56	0	na	na	na	na
57	0	na	na	na	na
58	0	na	na	na	na
59	0	na	na	na	na
60	0	na	na	na	na
61	0	na	na	na	na
62	0	na	na	na	na
63	0	na	na	na	na
64	0	na	na	na	na
65	0	na	na	na	na
66	0	na	na	na	na
67	0	na	na	na	na
68	0	na	na	na	na
69	0	na	na	na	na
70	0	na	na	na	na
71	0	na	na	na	na
72	0	na	na	na	na
73	0	na	na	na	na
74	0	na	na	na	na
75	0	na	na	na	na
76	0	na	na	na	na
77	0	na	na	na	na
78	0	na	na	na	na
79	0	na	na	na	na
80	0	na	na	na	na
81	0	na	na	na	na
82	0	na	na	na	na
83	0	na	na	na	na
84	0	na	na	na	na
85	0	na	na	na	na
86	0	na	na	na	na
87	0	na	na	na	na
88	0	na	na	na	na
89	0	na	na	na	na
90	0	na	na	na	na

## Sheet: Fig. 3j
	Progeny from males of the indicated genoyte
tested male #	control sibling	nos>armiTRIP.GL00254	bam>armiTRIP.GL00255	control sibling	armi1/72.1	armi1/72.2 nos>armi-gfp	armi1/72.2 bam>armi-gfp	control sibling	nos>zucTRIP.GL00111	bam>zucTRIP.GL00112
1	119	93	134	140	91	93	85	143	79	122
2	127	69	105	114	46	111	74	107	63	145
3	117	36	121	126	78	146	37	123	67	109
4	120	52	120	145	71	137	51	103	55	101
5	128	82	119	106	65	106	45	131	72	95
6	109	24	117	101	117	118	51	106	28	131
7	112	23	127	111	27	135	78	92	42	125
8	115	78	95	87	58	115	36	123	122	123
9	121	20	141	149	44	127	61	114	52	138
10	98	9	134	122	51	153	28	102	50	106
11	125	41	122	156	62	105	49	125	101	124
12	141	8	105	82	59	111	91	120	42	120
13	134	85	104	96	47	149	75	108	83	116
14	98	42	123	116	21	137	79	119	105	102
15	111	22	121	149	65	na	87	136	93	124
16	107	30	131	96	47	na	na	122	102	na
17	127	26	140	125	77	na	na	107	na	na
18	137	6	135	148	11	na	na	82	na	na
19	130	85	na	113	35	na	na	77	na	na
20	na	na	na	112	44	na	na	na	na	na

## Sheet: Fig. 5b
piRNA abundance, ppm
Permutation of datasets		Distance between 5′ ends of 1360/Hoppel piRNAs and Su(Ste) monophosphate long RNAs on opposite genomic strands
5' monphosphate sample	smallRNA data sample	0	1	2	3	4	5	6	7	8	9	10	11	12	13	14	15	16	17	18	19	20
1	1	0.157294	0.553434	0.195145	0.894422	0.756917	1.13351	1.49874	0.0947428	0.132717	0.169666	3.02014	0.149593	0.115573	0.0971946	0.028129	0.0614205	0.347031	2.74981	0.14166	0.619363	3.93013
1	2	0.045676	0.0485556	0.0607446	0.437664	0.470022	1.12307	0.0866277	0.301336	0.300889	0.112533	3.10661	0.102729	0.083656	0.0177875	0.0270295	0.023233	0.0185705	0.836299	0.0809622	0.175168	1.472
2	1	2.05463	0.0600234	0.0760728	1.11135	0.0350623	0.0682104	1.23626	0.0438121	0.0258701	0.464319	5.19379	0.0641782	0.0188144	0.00441483	0.0190234	0.111171	0.021319	0.0202467	0.0539864	0.014993	0.031141
2	2	2.10822	0.0180937	0.0490641	1.12017	0.0161493	0.0246361	0.215121	0.0278644	0.0123269	0.112711	3.11825	0.0335797	0.0161074	0.0218463	0.00866532	0.110346	0.014943	0.00521462	0.0456685	0.00873147	0.00436573

## Sheet: Fig. 5c
Genotype	Biological sample	5' monophosphate RNA abundance, ppm
armi control	1	1.56313
	2	1.54625
armi RNAi	1	4.1717
	2	2.8477
	3	2.97614
zuc control	1	2.2513
	2	3.03674
	3	3.40324
zuc mutant	1	10.7711
	2	12.5081
	3	9.26929

## Sheet: Fig. 5d
piRNA density, species
Permutation of datasets			Distance from 5′ ends of Su(Ste) monophosphate long RNAs to 5′ ends of piRNAs on the same genomic strand, nt
5' monophosphate RNA Sample	Small RNA data sample (1360/Hoppel piRNAs that define 5' monophosphate RNAs produced by cleavage)	Small RNA sample (density of piRNAs along 5' monophosphate RNA)	-25	-24	-23	-22	-21	-20	-19	-18	-17	-16	-15	-14	-13	-12	-11	-10	-9	-8	-7	-6	-5	-4	-3	-2	-1	0	1	2	3	4	5	6	7	8	9	10	11	12	13	14	15	16	17	18	19	20	21
1	1	1	41	69	58	71	64	62	90	81	81	51	35	38	37	56	57	27	25	12	23	51	55	77	55	61	84	92	108	95	72	83	84	62	62	47	43	56	49	34	24	15	13	27	26	40	49	61	48
1	1	2	39	60	43	51	47	54	69	49	55	29	17	32	26	35	45	14	13	13	13	26	17	33	48	71	84	91	80	63	59	65	69	50	43	37	39	45	40	32	22	9	9	18	12	21	22	32	33
1	2	1	41	45	34	47	46	50	69	72	66	39	20	20	19	26	36	21	19	12	20	36	52	65	55	58	78	89	81	71	66	65	54	38	41	29	25	35	40	25	9	12	10	9	17	37	46	61	48
1	2	2	39	36	22	30	32	39	48	46	40	23	8	11	17	17	30	14	13	13	13	11	17	27	45	68	84	91	77	54	50	44	36	23	28	22	27	30	37	26	13	3	6	3	3	12	22	32	33
2	1	1	90	97	61	71	54	44	50	43	77	66	29	42	46	56	91	56	78	93	76	70	80	111	100	79	104	145	110	88	93	88	81	56	85	81	49	53	79	71	77	51	60	72	64	74	51	112	97
2	1	2	61	82	34	42	32	24	38	22	30	44	23	28	42	40	56	36	47	68	63	59	66	70	65	68	85	145	106	64	71	74	75	43	51	64	48	49	66	48	69	34	43	65	43	47	41	85	71
2	2	1	98	106	71	78	70	50	67	54	85	84	45	74	74	75	115	92	108	119	101	92	106	129	111	99	119	147	127	102	98	98	84	65	92	100	53	79	98	88	87	71	80	90	77	98	63	123	109
2	2	2	64	83	42	46	48	28	47	32	35	48	30	44	62	59	81	72	82	87	83	74	87	82	75	79	101	149	122	76	81	77	77	50	55	72	52	59	78	60	77	58	56	86	54	66	60	86	80
3	1	1	55	71	53	53	45	57	51	65	75	59	25	29	44	60	78	62	54	55	51	50	66	81	57	62	76	90	81	61	57	63	59	38	53	46	36	38	60	41	43	34	43	32	50	39	50	74	77
3	1	2	47	58	39	41	30	49	39	40	43	35	16	26	45	56	58	39	44	56	38	37	37	42	36	54	69	95	70	51	43	48	34	24	27	31	25	33	46	38	43	29	35	27	37	26	32	44	65
3	2	1	48	65	47	46	42	51	49	61	70	56	19	27	41	48	58	53	42	45	43	42	61	76	52	59	68	75	74	49	49	57	53	35	49	45	27	33	55	37	38	29	40	29	43	36	47	67	72
3	2	2	42	55	34	36	28	47	38	36	41	35	13	24	39	44	38	29	35	48	33	32	34	39	32	52	63	83	63	39	40	42	34	22	27	29	22	30	43	34	37	25	31	25	30	23	31	35	62
[truncated: 204 more columns]

## Sheet: Fig. 6a  
Genotype	Locus	Mapping	Strand	Biological sample	Small RNA length, nt (piRNAs or siRNAs per 10 pg total RNA)
					20	21	22	23	24	25	26	27	28	29	30
XX ovaries	Su(Ste)	Su(Ste) only	antisense	1	0	0	-0.158837	-0.327104	-0.797508	-1.7852	-1.38764	-1.17817	-0.510479	-0.0954101	0
			sense	1	0	0	0	0	0	0	0	0	0	0	0
			antisense	2	0	-0.105606	-0.152821	-0.312081	-0.775987	-1.76939	-1.37831	-1.07105	-0.410801	-0.0842567	0
			sense	2	0	0	0	0	0	0	0	0	0	0	0
			antisense	3	0	-0.097592	-0.141488	-0.321784	-0.780622	-1.65577	-1.31097	-1.11395	-0.459849	-0.0924193	0
			sense	3	0	0	0	0	0	0	0	0	0	0	0
		Su(Ste) and Ste	antisense	1	0	0	0	0	-0.0386869	-0.0604172	-0.0619815	-0.0427786	0	0	0
			sense	1	0	0	0	0	0	0	0	0	0	0	0
			antisense	2	0	0	0	0	-0.0399105	-0.0605601	-0.0599908	-0.041564	0	0	0
			sense	2	0	0	0	0	0	0	0	0	0	0	0
			antisense	3	0	0	0	0	-0.0359818	-0.0605034	-0.0603508	-0.0410858	0	0	0
			sense	3	0	0	0	0	0	0	0	0	0	0	0
XXY ovaries	Su(Ste)	Su(Ste) only	antisense	1	-15.4757	-25.3331	-37.8031	-77.8507	-189.807	-424.878	-330.258	-280.404	-121.494	-22.7076	-3.40832
			sense	1	3.4489	7.39749	7.20384	18.2165	34.2946	31.1606	26.3033	15.7519	9.30735	1.39908	0.161995
			antisense	2	-14.4097	-25.1343	-36.3713	-74.2753	-184.685	-421.115	-328.037	-254.91	-97.7706	-20.0531	-2.13408
			sense	2	2.40587	7.05702	7.07353	18.0945	33.3755	29.9579	22.0688	12.8751	7.29653	1.79166	0
			antisense	3	-15.3306	-23.2269	-33.6742	-76.5845	-185.788	-394.073	-312.011	-265.121	-109.444	-21.9958	-2.71987
			sense	3	2.02504	6.65497	6.41776	17.952	29.1114	27.6194	23.9352	15.5358	6.99801	1.47011	0.119
		Su(Ste) and Ste	antisense	1	-2.03452	-1.314	-1.23461	-3.0839	-9.20748	-14.3793	-14.7516	-10.1813	-3.18858	-1.29739	-0.068557
			sense	1	0.100104	0.131977	0.0933452	0.26441	0.191033	0.680658	0.177565	0.120506	0.0743821	0	0
			antisense	2	-1.96374	-0.778777	-1.46539	-3.3037	-9.49869	-14.4133	-14.2778	-9.89224	-3.05568	-1.42691	-0.0277722
			sense	2	0.0256358	0.0789552	0.0521983	0.326522	0.200942	0.735847	0.209789	0.146025	0	0	0
			antisense	3	-1.5552	-1.30954	-1.72795	-3.03065	-8.56367	-14.3998	-14.3635	-9.77841	-3.1791	-1.33746	-0.0517954
			sense	3	0.0736985	0.178049	0.145698	0.168065	0.247912	0.554029	0.13878	0.155685	0	0	0.0190349

## Sheet: ED Fig. 1c
Locus	Apportioned stranded RNA-seq reads
	Position, nt	Trial 1		Trial 2		Trial 3
		antisense	sense	antisense	sense	antisense	sense
Su(Ste)	1200	-2.63198	0.805774	-4.60308	2.64988	-5.56027	1.525
	1199	-2.63198	0.805774	-4.67451	2.64988	-5.72694	1.525
	1198	-2.83198	0.805774	-4.47451	2.68113	-5.72694	1.525
	1197	-2.83198	0.805774	-4.47451	2.68113	-4.72694	1.525
	1196	-2.64732	0.805774	-4.30784	2.68113	-4.34301	1.525
	1195	-2.96025	0.805774	-4.67689	2.68113	-5.76725	1.525
	1194	-2.96025	0.805774	-4.07914	2.68113	-6.10059	1.525
	1193	-4.31023	0.785366	-3.27451	2.68113	-4.69353	1.525
	1192	-5.31023	0.785366	-3.60784	3.01447	-4.732	1.525
	1191	-5.31023	0.785366	-3.27451	3.01447	-4.732	1.525
	1190	-5.26856	0.785366	-2.94117	3.01447	-4.732	1.525
	1189	-5.26856	0.785366	-2.88235	3.01447	-4.732	1.5
	1188	-5.26856	0.785366	-2.88235	3.01447	-4.732	0.5
	1187	-5.26856	0.785366	-2.88235	3.01447	-4.732	0.5
	1186	-5.1019	0.785366	-3.23354	3.01447	-4.732	0.5
	1185	-5.37968	0.785366	-3.34465	3.01447	-4.982	0.5
	1184	-5.74079	0.785366	-3.31435	3.01447	-4.982	0.5
	1183	-5.74079	0.785366	-3.64768	3.01447	-5.107	0.5
	1182	-5.74079	0.785366	-3.64768	3.01447	-5.107	0.5
	1181	-5.74079	0.785366	-3.59213	3.01447	-5.107	0.5
	1180	-5.74079	0.785366	-3.59213	3.01447	-5.107	0.5
	1179	-5.74079	0.785366	-3.59213	3.01447	-5.107	0.5
	1178	-5.74079	0.785366	-3.59213	3.01447	-5.03557	0.5
	1177	-5.74079	0.785366	-3.59213	3.01447	-5.1189	0.5
	1176	-5.74079	1.34419	-3.84213	3.01447	-5.1189	0.5
	1175	-5.74079	1.34419	-3.84213	3.01447	-5.1189	0.5
	1174	-5.74079	1.34419	-3.84213	3.01447	-5.1189	0.5
	1173	-5.74079	1.34419	-2.84213	3.01447	-5.09326	0.5
	1172	-5.74079	1.34419	-2.71713	3.01447	-5.09326	0.5
	1171	-5.74079	1.34419	-2.71713	3.01447	-5.09326	0.5
	1170	-5.74079	1.40301	-2.80601	3.01447	-5.09326	0.5
	1169	-5.74079	1.56968	-2.80601	3.01447	-5.09326	0.5
	1168	-5.74079	1.56968	-3.30601	3.01447	-6.09326	0.5
	1167	-5.74079	1.36968	-3.30601	2.01447	-6.59326	0.5
	1166	-5.74079	1.36968	-3.36851	2.01447	-6.59326	0.5
	1165	-5.74079	1.36968	-3.36851	2.01447	-6.59326	0.75
	1164	-6.24079	1.36968	-3.36851	1.81447	-7.19326	0.75
	1163	-6.24079	1.3515	-3.32685	1.81447	-7.19326	0.75
	1162	-6.24079	1.3515	-3.32685	1.81447	-7.19326	0.75
	1161	-6.40745	1.3515	-3.20185	1.81447	-7.19326	0.75
	1160	-7.18115	1.3515	-3.92951	1.81447	-8.0364	1.08333
	1159	-7.18115	1.44241	-5.26284	1.81447	-8.35306	1.08333
	1158	-6.98051	1.44241	-5.26284	1.81447	-8.32529	1.19444
	1157	-7.48876	1.44241	-5.7926	1.81447	-8.59255	1.19444
	1156	-8.60012	1.57574	-8.64265	1.81447	-8.42833	1.19444
	1155	-10.5049	1.57574	-10.6188	1.81447	-9.52357	1.19444
	1154	-12.6715	1.61278	-15.0641	1.81447	-13.5236	1.19444
	1153	-13.9533	1.57111	-17.7792	0.814467	-14.4053	1.19444
	1152	-14.6078	1.57111	-18.1274	0.814467	-15.191	1.19444
	1151	-14.6078	2.07111	-18.044	0.814467	-15.2233	1.19444
	1150	-15.084	2.07111	-19.9062	0.814467	-15.39	1.19444
	1149	-19.6554	2.07111	-28.5328	0.814467	-22.6204	1.19444
	1148	-19.6396	2.07111	-29.3423	0.814467	-22.7633	1.19444
	1147	-19.6396	2.07111	-29.3423	0.814467	-22.7633	1.19444
	1146	-19.6396	2.07111	-29.3423	0.814467	-22.7633	1.19444
	1145	-19.7854	2.13361	-29.4882	0.640224	-22.8883	1.19444
	1144	-19.7854	2.0427	-29.3882	0.640224	-23.3883	1.19444
	1143	-19.7205	2.02708	-29.1808	0.640224	-23.055	1.19444
	1142	-22.8633	2.02708	-35.3564	0.681891	-27.7962	1.19444
	1141	-22.7919	1.91597	-35.3564	0.681891	-27.7962	1.19444
	1140	-22.7322	1.90034	-35.3964	0.65625	-27.8677	1.19444
	1139	-23.9611	1.90034	-37.3158	0.65625	-29.8889	1.19444
	1138	-24.0611	1.90034	-37.4158	0.65625	-29.9889	1.19444
	1137	-24.4473	1.77534	-37.5067	0.65625	-30.1169	1.19444
	1136	-24.4473	1.77534	-37.5976	0.65625	-29.2002	1.19444
	1135	-24.3953	1.60809	-37.7475	0.65625	-29.2835	1.19444
	1134	-24.6287	1.60809	-37.9293	0.65625	-29.3744	1.19444
	1133	-25.0334	1.60809	-38.339	0.671402	-29.7939	1.19444
	1132	-25.1628	1.60809	-38.339	0.671402	-29.9883	1.19444
	1131	-25.2451	1.80809	-38.4726	0.671402	-29.905	0.694444
	1130	-30.3252	2.05809	-42.5614	0.640152	-36.1024	0.694444
	1129	-30.3252	2.05809	-42.49	0.640152	-35.9357	0.694444
	1128	-30.8038	2.05809	-43.7118	0.640152	-37.7989	0.694444
	1127	-32.4645	2.05809	-47.6622	0.640152	-40.404	0.694444
	1126	-32.6895	2.05809	-48.5746	0.640152	-41.033	0.694444
	1125	-31.624	2.23234	-48.7984	0.640152	-40.0016	0.694444
	1124	-32.124	2.34345	-50.5662	0.640152	-40.329	0.694444
	1123	-31.124	2.54345	-50.5662	0.640152	-40.329	0.708529
	1122	-30.249	2.54345	-50.2329	0.306818	-40.2905	0.458529
	1121	-31.4097	2.54345	-52.2269	0.306818	-41.1834	0.858529
	1120	-31.4097	2.54345	-52.2269	0.306818	-41.2743	0.858529
	1119	-31.4097	2.66845	-52.2269	0.306818	-41.2743	0.858529
	1118	-32.0097	2.66845	-53.7448	0.306818	-41.3993	0.858529
	1117	-34.6744	2.66845	-55.6575	0.306818	-44.8497	0.858529
	1116	-35.0895	2.66845	-55.6115	0.706818	-45.6925	0.858529
	1115	-35.3395	3.06845	-56.0837	0.906818	-45.9425	0.858529
	1114	-34.9784	3.06845	-56.0837	0.906818	-46.1509	0.858529
	1113	-35.1664	3.31845	-57.3318	0.656818	-47.3389	0.858529
	1112	-35.1664	3.81845	-57.3318	0.656818	-47.3389	0.858529
	1111	-35.1664	3.81845	-57.3318	0.656818	-47.3389	0.858529
	1110	-37.8961	3.90178	-60.4706	1.00682	-50.4514	0.858529
	1109	-38.0906	3.90178	-61.9622	1.00682	-50.7847	0.858529
	1108	-38.4901	4.23511	-62.9456	1.10682	-51.3756	0.858529
	1107	-38.6579	3.67629	-62.9456	1.27348	-51.4589	0.858529
	1106	-38.6579	3.67629	-63.2289	1.27348	-51.4589	0.858529
	1105	-38.9412	3.67629	-63.2289	1.27348	-51.4589	0.858529
	1104	-45.4931	3.67629	-68.8907	1.35041	-55.0375	0.958529
	1103	-47.2867	3.77629	-70.2621	1.60041	-55.3042	0.958529
	1102	-47.2867	3.77629	-70.3148	1.60041	-55.3042	0.958529
	1101	-48.4379	3.87629	-71.4723	1.70041	-55.6708	0.958529
	1100	-48.9975	3.81747	-71.9168	1.70041	-54.9256	1.04186
	1099	-50.5014	3.76191	-72.2927	1.70041	-55.1756	1.04186
	1098	-50.5014	3.76191	-71.9177	1.70041	-54.8006	1.04186
	1097	-51.5026	3.76191	-72.5302	1.70041	-54.9117	1.04186
	1096	-52.6472	3.76191	-73.0407	1.70041	-55.2367	1.04186
	1095	-52.6472	3.76191	-73.0407	1.70041	-55.2367	1.04186
	1094	-52.8575	3.26191	-73.7685	1.70041	-54.6367	1.04186
	1093	-52.7986	3.26191	-73.7685	1.70041	-54.57	2.04186
	1092	-52.5658	3.26191	-73.3842	1.70041	-54.37	2.04186
	1091	-53.3555	3.38691	-75.4415	1.75041	-54.4034	2.20853
	1090	-53.0555	3.38691	-75.2494	1.75041	-53.8269	1.8752
	1089	-53.1779	3.296	-74.6716	1.75041	-53.6769	1.8752
	1088	-54.1112	3.296	-74.1061	1.75041	-53.4847	1.76408
	1087	-54.0086	3.296	-73.9835	1.75041	-53.2842	1.76408
	1086	-52.8258	3.12563	-72.2049	1.75041	-52.5167	1.76408
	1085	-51.2837	3.16563	-70.0025	1.75041	-50.9972	1.76408
	1084	-48.5759	3.16563	-65.7846	1.75041	-47.4639	1.76408
	1083	-47.1045	3.16563	-64.4751	1.75041	-46.9953	1.76408
	1082	-46.9975	3.36563	-64.4038	1.75041	-46.2096	1.76408
	1081	-47.9642	3.36563	-64.998	1.75041	-46.394	1.76408
	1080	-47.4673	3.36563	-63.3361	1.75041	-46.1083	1.76408
	1079	-42.7887	3.36563	-54.9988	1.75041	-39.0206	1.76408
	1078	-43.8244	3.36563	-55.8718	1.75041	-39.9032	1.76408
	1077	-43.949	3.4698	-55.879	1.75041	-39.8096	1.76408
	1076	-42.649	3.4698	-55.0012	1.75041	-39.2446	1.76408
	1075	-42.5254	3.4698	-54.9196	1.75041	-38.9281	1.76408
	1074	-42.1389	3.51328	-54.3992	1.70874	-38.1003	1.76408
	1073	-41.9167	3.62439	-53.4198	1.70874	-37.7003	1.76408
	1072	-40.9405	3.62439	-50.4844	1.70874	-34.9352	1.76408
	1071	-40.019	3.62439	-49.0261	1.70874	-33.8194	1.76408
	1070	-40.2428	3.62439	-49.2178	1.75874	-33.6082	1.76408
	1069	-40.118	3.62439	-48.8067	1.75874	-32.8759	1.76408
	1068	-40.018	3.62439	-48.7067	1.75874	-32.7759	1.76408
	1067	-39.8362	3.62439	-48.5324	1.75874	-32.5646	1.76408
	1066	-39.8362	3.62439	-48.6915	1.75874	-32.4813	1.76408
	1065	-39.8362	3.62439	-48.5381	1.8042	-32.4813	1.76408
	1064	-39.5647	3.62439	-48.3563	1.78904	-32.3904	1.76408
	1063	-39.0409	3.62439	-48.0408	1.78904	-31.6348	1.76408
	1062	-37.4151	3.37439	-47.4444	1.78904	-30.3312	1.76408
	1061	-35.4083	3.17439	-45.9663	1.78904	-27.3134	1.80575
	1060	-34.3944	3.17439	-44.1354	1.78904	-25.862	1.80575
	1059	-34.2694	3.17439	-43.5065	1.78904	-25.3009	1.80575
	1058	-33.8587	3.17439	-43.2469	1.78904	-24.0648	1.80575
	1057	-32.198	3.17439	-39.2965	1.78904	-21.4596	1.79167
	1056	-31.973	3.17439	-39.335	1.78904	-21.2275	1.79167
	1055	-32.322	3.17439	-39.3435	1.78904	-22.2315	1.79167
	1054	-32.6196	3.06328	-38.1042	1.78904	-21.7136	1.79167
	1053	-31.8696	2.86328	-36.6994	1.78904	-21.3565	1.79167
	1052	-31.7446	2.86328	-36.5744	1.78904	-21.3565	1.39167
	1051	-31.3339	2.86328	-36.1816	1.84168	-20.9636	1.39167
	1050	-31.2339	3.00613	-35.9316	1.84168	-20.8727	1.39167
	1049	-30.6309	2.88113	-34.6459	1.84168	-19.7477	1.39167
	1048	-29.3591	2.88113	-33.501	1.84168	-19.208	1.39167
	1047	-28.0913	3.10336	-32.7332	1.9131	-17.7973	1.225
	1046	-27.3651	2.45336	-32.3348	1.3131	-16.9544	1.225
	1045	-26.9667	2.45336	-31.8625	1.42422	-16.4544	1.225
	1044	-26.9924	2.45336	-31.7375	1.42422	-15.7878	1.225
	1043	-26.9313	2.45336	-30.2811	1.42422	-14.9331	1.225
	1042	-26.7368	1.95336	-29.9588	1.42422	-14.8706	1.225
	1041	-26.7368	1.77911	-29.9588	1.42422	-14.6622	1.225
	1040	-24.2016	1.69578	-27.1423	1.07422	-12.154	1.225
	1039	-23.9238	1.36245	-25.484	1.07422	-11.8206	1.225
	1038	-23.2976	1.36245	-24.6673	0.807549	-11.1464	1.225
	1037	-23.0726	1.36245	-24.6673	0.807549	-11.063	1.35
	1036	-21.5448	1.36245	-23.5544	0.807549	-10.4928	1.35
	1035	-17.2763	1.36245	-19.1374	0.91866	-8.02614	1.25
	1034	-15.6521	1.56245	-18.0807	0.841737	-7.33961	1.25
	1033	-14.2426	1.36245	-16.7092	0.591737	-7.07294	0.25
	1032	-13.5733	1.36245	-16.085	0.491737	-6.88961	0.25
	1031	-13.4483	1.36245	-15.651	0.691737	-6.88961	0.25
	1030	-12.9414	1.36245	-15.3316	0.691737	-6.63484	0.166667
	1029	-11.4374	1.25134	-14.9037	0.691737	-6.38484	0.166667
	1028	-11.4374	1.25134	-14.7787	0.691737	-6.25984	0.166667
	1027	-9.01198	1.25134	-14.048	0.691737	-5.94873	0.166667
	1026	-9.66595	1.57634	-14.9462	0.816737	-6.50627	0.166667
	1025	-10.5132	1.63189	-16.605	0.816737	-7.06183	0.166667
	1024	-10.803	1.63189	-15.882	0.816737	-7.06183	0.166667
	1023	-11.1807	1.63189	-16.5407	0.816737	-7.16183	0.166667
	1022	-11.0318	1.50689	-16.2311	0.816737	-7.35072	0.166667
	1021	-10.6752	1.54856	-15.8582	0.766737	-7.35072	0.166667
	1020	-10.5528	1.54856	-15.3915	0.766737	-7.18405	0.166667
	1019	-7.961	1.38189	-13.2066	0.716737	-7.45115	0.166667
	1018	-7.961	1.38189	-13.4923	0.716737	-7.45115	0.166667
	1017	-8.33567	1.38189	-13.6943	0.716737	-8.04855	0.166667
	1016	-9.30912	1.34189	-15.7034	0.716737	-8.69718	0.166667
	1015	-9.61981	1.34189	-16.1847	0.716737	-9.28809	0.166667
	1014	-9.61981	1.34189	-15.5733	0.716737	-8.84072	0.166667
	1013	-9.94961	1.34189	-16.2944	0.716737	-9.43163	0.166667
	1012	-9.71817	1.14189	-16.8789	0.716737	-9.43163	0.166667
	1011	-9.01817	1.14189	-16.2413	0.716737	-9.0483	0.166667
	1010	-9.04797	1.14189	-16.4322	0.716737	-9.3483	0.166667
	1009	-9.24603	1.14189	-16.4846	0.716737	-9.48269	0.166667
	1008	-8.46031	1.14189	-14.9122	0.716737	-8.90657	0.166667
	1007	-9.08975	1.14189	-15.5405	0.716737	-9.5755	0.166667
	1006	-10.0117	1.14189	-16.147	0.716737	-10.3122	0.166667
	1005	-10.1006	1.14189	-16.4421	0.716737	-10.5345	0.166667
	1004	-10.2427	1.09841	-16.8351	0.716737	-10.8254	0.166667
	1003	-10.3427	0.987302	-16.6922	0.716737	-11.098	0.166667
	1002	-10.3953	0.987302	-16.8891	0.716737	-11.098	0.166667
	1001	-12.1731	0.987302	-18.0203	0.716737	-11.9707	0.166667
	1000	-12.1731	0.987302	-18.0171	0.716737	-11.9707	0.166667
	999	-12.3842	0.987302	-18.3147	0.716737	-12.1345	0.166667
	998	-12.7175	0.987302	-18.4772	0.816737	-12.5023	0.166667
	997	-12.8286	0.987302	-18.4772	0.816737	-13.038	0.166667
	996	-13.1937	0.987302	-18.8601	0.771282	-13.7164	0.166667
	995	-13.1937	0.987302	-19.003	0.771282	-13.7164	0.166667
	994	-12.9794	0.987302	-18.9565	0.771282	-13.8593	0.166667
	993	-14.4603	1.0873	-20.1496	1.77128	-14.1815	0.166667
	992	-15.0768	1.0873	-21.2421	1.77128	-16.0069	0.216667
	991	-14.9339	1.0873	-21.9135	1.77128	-15.9593	0.175
	990	-15.4137	1.0873	-22.8119	1.77128	-16.5143	0.175
	989	-16.0269	1.1873	-23.0325	1.77128	-17.3571	0.275
	988	-16.0269	1.1873	-22.8896	1.77128	-17.3571	0.275
	987	-16.3697	1.2873	-23.6611	1.77128	-18.3766	0.275
	986	-16.3225	1.2873	-22.7214	1.77128	-16.6941	0.275
	985	-15.8654	3.2873	-22.537	1.77128	-16.9852	0.475
	984	-15.9181	3.2873	-22.4656	1.77128	-16.9852	0.475
	983	-15.9538	3.2873	-22.6592	1.77128	-17.0852	0.475
	982	-18.3244	3.2873	-24.6656	1.77128	-18.9734	0.475
	981	-19.0689	3.2873	-25.3821	1.77421	-19.997	0.475
	980	-21.3874	3.23535	-26.4872	1.91706	-20.8299	0.558333
	979	-21.6866	3.23535	-28.1417	1.91706	-20.9208	0.558333
	978	-21.7977	3.01313	-28.1417	1.91706	-20.4208	0.558333
	977	-21.9511	3.01313	-28.1943	1.84563	-20.7319	0.558333
	976	-21.9956	3.01313	-28.1943	1.73452	-20.7319	0.558333
	975	-22.081	3.01313	-28.7316	1.73452	-20.7319	0.558333
	974	-22.1921	3.01313	-28.7316	1.84563	-20.7319	0.558333
	973	-22.219	3.01313	-28.8316	1.89325	-20.7319	0.558333
	972	-22.3857	3.01313	-28.9744	1.89325	-20.8846	0.558333
	971	-22.4179	3.01313	-29.7289	1.89325	-21.2179	0.558333
	970	-23.103	3.19567	-30.0782	2.09325	-21.5235	0.558333
	969	-23.7786	3.19567	-30.2528	1.98214	-21.6735	0.558333
	968	-23.8679	3.19567	-30.2528	1.98214	-21.6735	0.558333
	967	-24.3179	3.19567	-30.2528	1.98214	-21.6735	0.433333
	966	-24.5405	3.19567	-30.3814	1.98214	-21.6943	0.433333
	965	-25.3745	2.99567	-31.4354	1.98214	-22.2584	0.467816
	964	-26.7351	2.99567	-31.922	1.98214	-22.9985	0.467816
	963	-27.4886	2.99567	-32.1053	1.98214	-23.3562	0.467816
	962	-29.3632	2.99567	-33.6135	1.98214	-24.1664	0.467816
	961	-30.8431	3.03915	-35.5717	2.00763	-24.6394	0.498119
	960	-31.7867	3.03915	-37.43	2.00763	-24.9644	0.498119
	959	-32.1842	3.03915	-37.7698	2.00763	-25.4133	0.498119
	958	-34.0908	3.03915	-38.2897	2.25763	-25.7244	0.498119
	957	-33.2954	2.71415	-36.3617	2.13263	-25.4833	0.498119
	956	-34.2162	2.71415	-36.9826	2.13263	-25.4107	0.530377
	955	-35.2053	2.65859	-38.0917	2.13263	-26.0119	0.530377
	954	-35.7381	2.65859	-38.8768	2.13263	-27.6087	0.530377
	953	-37.8816	2.65859	-40.5242	2.13263	-28.5243	0.530377
	952	-38.8673	2.65859	-40.0385	2.13263	-28.8152	0.562635
	951	-39.936	2.74193	-40.9992	2.13263	-29.2174	0.562635
	950	-42.9953	2.74193	-41.0151	3.13263	-29.3888	0.562635
	949	-43.0723	2.74193	-40.9956	3.13263	-29.5053	0.562635
	948	-45.1841	4.90859	-42.1595	3.24374	-29.5735	0.562635
	947	-48.3701	4.90859	-44.2172	3.24374	-29.9574	0.562635
	946	-48.5085	5.03359	-44.526	3.24374	-30.065	0.562635
	945	-48.2191	5.03359	-43.93	4.24374	-29.1365	0.562635
	944	-48.4386	5.03359	-44.0804	4.36874	-29.4286	0.562635
	943	-48.2921	5.03359	-44.1673	4.36874	-30.0655	0.562635
	942	-49.431	7.03359	-43.8208	4.36874	-30.3195	0.562635
	941	-49.431	7.03359	-43.5958	4.36874	-30.0195	0.562635
	940	-49.3824	7.03359	-43.5958	4.36874	-29.957	0.562635
	939	-48.8917	7.0245	-43.0504	4.36874	-29.8226	0.673746
	938	-48.7099	7.1495	-42.4676	4.36874	-28.7781	0.673746
	937	-48.4877	7.6495	-42.7014	4.36874	-28.7781	0.673746
	936	-47.7155	7.6495	-42.5783	4.36874	-28.6501	0.673746
	935	-48.6044	7.6495	-42.2176	4.36874	-28.4029	0.673746
	934	-48.5516	7.6495	-41.915	4.36874	-28.1807	0.673746
	933	-48.399	7.6495	-41.8623	4.36874	-28.1759	0.673746
	932	-48.399	7.6495	-42.029	4.36874	-28.0759	0.673746
	931	-46.6212	7.6495	-41.0441	4.36874	-27.485	0.673746
	930	-46.8863	7.6495	-41.021	4.36874	-27.485	0.673746
	929	-47.5151	7.6495	-40.8234	4.36874	-28.3213	0.673746
	928	-47.3818	7.6495	-40.9038	4.26874	-28.0645	0.673746
	927	-47.3024	7.6495	-40.5248	4.34567	-27.325	0.673746
	926	-48.0961	7.6495	-40.4248	4.29805	-27.1148	0.673746
	925	-47.2583	7.71617	-40.1608	3.29805	-27.2259	0.673746
	924	-48.3485	8.79309	-40.1766	3.29805	-27.872	0.673746
	923	-48.1465	8.91809	-40.5453	3.29805	-27.0053	0.673746
	922	-49.2562	8.91809	-39.3838	3.29805	-26.2608	0.623746
	921	-49.1246	8.91809	-38.5271	3.29805	-27.7828	0.623746
	920	-48.6543	8.91809	-38.6827	3.29805	-27.6328	0.523746
	919	-50.7759	8.91809	-39.0827	3.29805	-27.5566	0.523746
	918	-50.4331	8.81809	-38.9601	3.29805	-26.7743	0.523746
	917	-51.9374	8.81809	-39.8261	3.29805	-27.5086	0.523746
	916	-52.049	6.81809	-40.9669	3.29805	-27.934	0.323746
	915	-52.7901	6.81809	-41.6478	3.29805	-28.0921	0.323746
	914	-51.453	6.81809	-42.0514	3.29805	-27.2869	0.293443
	913	-51.6613	6.9292	-42.7359	3.29805	-27.5911	0.293443
	912	-51.3151	6.9292	-43.2122	3.46471	-28.9234	0.261185
	911	-51.7825	6.9292	-44.3882	3.40916	-29.9474	0.261185
	910	-51.0742	6.83829	-47.3241	3.2663	-31.5094	0.177852
	909	-50.8166	6.83829	-47.3414	3.2663	-31.3351	0.177852
	908	-51.3624	6.83829	-48.7411	3.2663	-32.3546	0.177852
	907	-51.209	6.83829	-48.7411	3.2663	-33.0435	0.177852
	906	-51.0503	6.83829	-49.1911	3.2663	-33.1546	0.177852
	905	-51.1122	6.79482	-49.0871	3.37741	-34.626	0.177852
	904	-51.4512	7.29482	-49.4974	3.2663	-34.8458	0.177852
	903	-51.4884	7.29482	-49.3096	3.3663	-34.7265	0.177852
	902	-51.1273	7.29482	-49.2667	3.3663	-34.5154	0.177852
	901	-50.1676	7.11228	-48.2786	3.1663	-34.1543	0.177852
	900	-49.9873	7.11228	-48.1072	3.1663	-34.1543	0.177852
	899	-49.7064	7.11228	-48.9326	3.1663	-34.0709	0.177852
	898	-49.5898	7.11228	-49.1826	3.1663	-34.0042	0.143369
	897	-49.3776	7.11228	-48.9083	3.1663	-34.0042	0.143369
	896	-49.2267	7.11228	-48.6939	3.1663	-33.4964	0.143369
	895	-48.1692	7.11228	-47.894	3.1663	-33.3106	0.143369
	894	-46.8628	7.11228	-47.1823	3.10748	-32.5074	0.143369
	893	-45.8251	7.21228	-46.6093	3.23248	-32.6852	0.143369
	892	-44.5455	7.21228	-45.8486	3.06581	-31.8551	0.143369
	891	-43.5057	7.21228	-44.6662	3.06581	-31.3185	0.143369
	890	-42.2416	7.21228	-42.8079	3.06581	-31.0443	0.143369
	889	-42.122	7.21228	-42.6946	3.06581	-31.6764	0.143369
	888	-39.5411	7.21228	-42.3922	2.81581	-31.2225	0.143369
	887	-38.4245	7.21228	-41.4514	2.81581	-29.1118	0.143369
	886	-37.1436	7.33728	-39.24	2.81581	-28.4388	0.111111
	885	-36.5306	7.3849	-38.6626	2.81581	-28.3388	0.111111
	884	-35.8352	7.3849	-37.9837	2.81581	-27.5419	0.253968
	883	-33.7511	7.3849	-36.3533	2.81581	-27.0449	0.253968
	882	-32.8945	7.3849	-35.6837	1.81581	-26.5422	0.253968
	881	-30.0087	7.2599	-35.4634	1.81581	-26.8822	0.253968
	880	-29.3516	7.2599	-34.9865	2.06581	-27.0858	0.253968
	879	-26.981	5.09323	-33.6048	1.06581	-26.4498	0.253968
	878	-25.7786	5.09323	-32.7914	0.954701	-26.6603	0.253968
	877	-23.9022	5.09323	-31.1406	0.954701	-25.9404	0.253968
	876	-22.922	4.84323	-29.7926	0.829701	-24.9021	0.253968
	875	-22.8313	5.32656	-29.5526	0.882332	-24.5231	0.411728
	874	-23.0313	5.32656	-29.6295	0.882332	-24.0116	0.411728
	873	-22.7813	5.57656	-29.4293	1.25733	-23.8116	0.411728
	872	-21.9225	4.07656	-30.9404	1.424	-25.6502	0.411728
	871	-22.4665	4.36656	-32.1144	1.75733	-26.8177	0.522839
	870	-22.4665	4.27565	-32.1144	1.75733	-26.8177	0.522839
	869	-22.8633	4.52565	-32.6058	1.88233	-27.255	1.52284
	868	-22.8633	4.77565	-33.2725	1.88233	-27.194	1.52284
	867	-22.8633	4.27565	-33.2725	1.88233	-27.1676	1.52284
	866	-22.8633	4.37565	-33.267	2.07324	-27.2676	2.02284
	865	-22.3633	4.46656	-33.5527	2.07324	-27.2676	2.02284
	864	-22.2383	4.46656	-33.0109	2.07324	-27.2676	2.02284
	863	-22.0717	4.46656	-33.2953	2.07324	-27.7473	2.02284
	862	-22.2145	4.46656	-33.274	2.07324	-28.0807	2.02284
	861	-22.2145	4.46656	-33.274	2.07324	-28.0807	2.02284
	860	-22.2145	4.46656	-33.3013	2.1288	-27.0807	2.02284
	859	-22.3248	4.5499	-35.1212	2.1288	-28.9113	2.02284
	858	-22.4304	5.0499	-35.1672	2.05187	-29.2456	2.02284
	857	-22.0024	5.0499	-34.8825	2.05187	-29.329	2.02284
	856	-21.2643	5.0499	-35.7467	2.05187	-29.5878	2.02284
	855	-21.1214	3.75823	-34.9717	2.05187	-29.2684	2.02284
	854	-18.419	3.68131	-34.042	2.05187	-27.7644	2.02284
	853	-19.2849	3.74013	-33.8991	2.05187	-27.8262	2.02284
	852	-19.1182	3.74013	-34.0525	2.05187	-25.9397	2.02284
	851	-19.1182	3.74013	-34.362	2.05187	-26.771	2.02284
	850	-18.6421	3.74013	-33.6037	2.05187	-26.5665	2.02284
	849	-18.3538	3.74013	-33.0492	2.05187	-26.0665	2.02284
	848	-17.5002	3.74013	-32.6706	2.05187	-26.4378	2.02284
	847	-14.2939	3.62902	-31.5545	2.05187	-25.7949	2.02284
	846	-13.9074	3.62902	-30.1065	2.05187	-24.9323	2.02284
	845	-13.1455	3.62902	-28.035	2.05187	-24.0692	2.02284
	844	-12.9257	3.62902	-26.8922	2.05187	-23.5692	2.02284
	843	-12.6927	3.62902	-26.8922	2.05187	-23.5692	2.02284
	842	-12.526	3.62902	-26.0112	1.88521	-22.212	2.02284
	841	-11.2403	3.62902	-23.8548	1.88521	-20.0216	2.02284
	840	-9.78627	3.62902	-19.4977	1.88521	-17.7775	2.02284
	839	-9.18508	3.62902	-17.5002	1.88521	-17.1347	2.02284
	838	-9.04222	3.62902	-17.3574	1.7741	-17.0914	2.02284
	837	-8.79222	3.62902	-16.9074	1.7741	-15.9803	2.02284
	836	-8.79222	3.62902	-16.9074	1.7741	-15.8136	2.07839
	835	-9.04619	3.62902	-16.574	1.72146	-14.8136	2.07839
	834	-8.37952	3.12902	-16.1638	1.72146	-14.6414	2.07839
	833	-8.33508	3.12902	-16.1638	1.62146	-14.6414	2.07839
	832	-8.33508	3.12902	-16.1304	1.62146	-14.6414	2.07839
	831	-8.25174	3.12902	-16.1304	1.62146	-14.6414	2.03993
	830	-8.25174	3.12902	-16.1504	1.62146	-14.6414	2.03993
	829	-8.16084	3.25402	-15.1504	1.62146	-14.6414	2.03993
	828	-8.16084	3.58735	-14.9004	1.62146	-14.4748	2.03993
	827	-8.16084	3.58735	-14.9004	1.62146	-14.4748	2.03993
	826	-8.16084	3.58735	-14.9004	1.62146	-14.4748	2.03993
	825	-8.06084	3.52069	-14.9004	1.62146	-14.4748	2.03993
	824	-7.96361	3.42069	-14.5215	1.56789	-13.9118	2.03993
	823	-7.54695	3.42069	-13.8215	1.56789	-13.8118	2.03993
	822	-7.54695	3.42069	-13.8215	1.56789	-13.8118	2.03993
	821	-7.54695	3.42069	-13.7381	1.56789	-14.1035	2.03993
	820	-7.54695	3.42069	-13.7381	1.56789	-13.1035	2.03993
	819	-7.54695	3.42069	-13.72	1.56789	-13.1035	2.03993
	818	-7.56967	3.42069	-13.3771	1.56789	-13.1489	2.03993
	817	-6.36166	3.42069	-10.6605	1.56789	-9.94024	2.03993
	816	-6.17335	3.29569	-10.6105	1.56789	-9.82357	1.83041
	815	-5.91285	2.99807	-10.1234	1.44289	-9.64787	1.77778
	814	-5.51285	2.99807	-10.1234	1.44289	-9.64787	1.77778
	813	-5.57952	2.99807	-9.92338	1.44289	-9.64787	1.77778
	812	-5.46974	2.99807	-9.46782	1.44289	-9.46404	1.77778
	811	-4.88938	2.8314	-8.95662	1.09289	-9.17973	1.77778
	810	-4.75624	2.8314	-8.80186	1.09289	-8.89401	1.77778
	809	-4.75624	2.90832	-8.80186	1.09289	-8.89401	1.77778
	808	-4.77032	2.90832	-8.87878	1.09289	-8.56068	1.77778
	807	-4.96867	2.90832	-8.92878	1.14845	-8.44957	1.8547
	806	-4.62581	3.06858	-8.92878	1.14845	-8.43675	1.8547
	805	-4.62581	3.15949	-8.42878	1.14845	-8.4923	2.3547
	804	-4.86672	2.90949	-8.26095	0.731782	-8.31806	2.3547
	803	-4.75561	2.90949	-7.63027	0.731782	-8.9014	2.3547
	802	-5.75561	2.40949	-7.28742	0.731782	-8.50854	2.3547
	801	-4.52233	2.36949	-5.82728	0.398449	-7.20219	2.24359
	800	-4.41122	2.24449	-5.37887	0.273449	-6.78906	2.29622
	799	-4.09773	1.77782	-5.17685	0.273449	-6.6462	1.24761
	798	-4.09773	1.81115	-4.17685	0.265873	-6.83578	1.24761
	797	-4.21023	1.81115	-4.19768	0.265873	-6.81139	0.74761
	796	-3.82952	1.72025	-3.99034	0.265873	-6.81139	0.74761
	795	-3.82952	1.63691	-3.99034	0.265873	-6.81139	0.74761
	794	-3.82952	1.63691	-3.84748	0.265873	-6.57528	0.74761
	793	-3.76359	1.63691	-3.90011	0.376984	-6.57528	0.74761
	792	-4.8747	1.63691	-3.90011	0.376984	-6.90862	0.74761
	791	-4.08391	1.63691	-3.17946	0.321429	-6.03456	0.74761
	790	-4.08391	1.63691	-3.13779	0.321429	-6.03456	0.775388
	789	-4.08391	1.63691	-3.13779	0.321429	-5.83456	0.775388
	788	-4.05579	1.21384	-3.05814	0.321429	-5.76789	0.775388
	787	-4.05579	1.21384	-2.83884	0.321429	-5.76789	0.775388
	786	-4.05579	1.30474	-2.83884	0.321429	-5.25907	0.775388
	785	-4.05579	1.30474	-1.97102	0.321429	-5.13407	0.858721
	784	-4.05579	1.30474	-1.97102	0.321429	-4.51502	0.858721
	783	-3.9216	1.24592	-1.88011	0.321429	-4.3763	0.858721
	782	-3.72612	1.24592	-1.50809	0.321429	-4.05337	0.858721
	781	-3.72612	1.24592	-1.50809	0.43254	-3.88659	0.858721
	780	-3.72612	1.24592	-1.25546	0.43254	-3.88659	0.858721
	779	-3.60469	1.24592	-0.970388	0.543651	-3.44603	0.858721
	778	-3.60469	1.24592	-0.970388	0.543651	-3.30317	0.958721
	777	-3.60469	1.24592	-0.970388	0.543651	-3.30317	0.958721
	776	-3.60469	1.24592	-0.970388	0.579365	-3.30317	1.03015
	775	-3.70469	1.24592	-0.970388	0.579365	-3.30317	1.03015
	774	-3.7956	1.24592	-0.970388	0.579365	-3.30317	1.03015
	773	-3.7956	1.32925	-0.970388	0.579365	-3.30317	1.03015
	772	-3.7956	1.32925	-0.963444	0.579365	-3.3746	1.03015
	771	-3.7956	1.32925	-0.999158	0.579365	-3.40401	1.03015
	770	-3.7956	1.32925	-0.999158	0.579365	-3.40401	1.03015
	769	-3.7956	1.32925	-0.665824	0.579365	-3.07068	0.974594
	768	-3.7956	1.46629	-0.665824	0.579365	-3.07068	1.01626
	767	-3.7956	1.46629	-0.665824	0.579365	-2.40401	1.01626
	766	-3.7956	1.46629	-0.665824	0.579365	-2.40401	1.01626
	765	-3.82734	1.46629	-0.665824	0.579365	-2.3564	1.01626
	764	-3.82734	1.46629	-0.665824	0.579365	-2.3564	1.01626
	763	-3.76068	1.46629	-0.565824	0.579365	-2.8564	1.01626
	762	-3.76068	1.46629	-0.499158	0.579365	-2.8564	1.01626
	761	-3.76068	1.46629	-0.479158	0.579365	-2.8564	1.05974
	760	-3.76068	1.46629	-0.479158	0.579365	-2.8564	1.05974
	759	-3.76068	1.00796	-0.479158	0.579365	-2.8564	1.05974
	758	-3.76068	1.00796	-0.541658	0.579365	-2.6564	1.05974
	757	-3.92734	1.00796	-0.541658	0.579365	-2.6564	1.05974
	756	-3.92734	1.00796	-0.541658	0.579365	-2.6564	1.05974
	755	-3.92734	1.00796	-0.541658	0.507937	-2.7564	1.05974
	754	-3.92734	1.00796	-1.54166	0.507937	-2.7564	1.05974
	753	-3.92734	1.00796	-1.54166	0.507937	-2.7564	1.05974
	752	-4.26068	1.34129	-1.94536	0.507937	-2.82782	1.05974
	751	-4.5376	1.34129	-2.54536	0.507937	-2.99566	1.05974
	750	-3.5376	1.34129	-2.54536	0.507937	-2.99566	1.05974
	749	-4.0376	1.38296	-2.66108	0.56676	-3.03269	1.15237
	748	-4.20427	1.38296	-2.66108	0.56676	-3.07269	1.15237
	747	-4.4126	1.38296	-2.66108	0.900093	-3.0264	1.4857
	746	-4.26974	1.38296	-2.77072	1.23343	-3.0764	1.4857
	745	-4.26974	1.38296	-2.86163	1.23343	-3.0764	1.4857
	744	-4.26974	1.38296	-2.96163	1.23343	-3.11486	1.54126
	743	-4.40307	1.38296	-2.96163	2.23343	-3.17368	1.87459
	742	-4.40307	1.38296	-3.29497	2.23343	-3.17368	1.87459
	741	-4.40307	1.38296	-3.29497	2.23343	-3.17368	1.87459
	740	-4.59337	1.48296	-3.29497	2.37628	-3.17368	1.87459
	739	-4.57928	1.40603	-3.29497	2.37628	-3.31654	2.20793
	738	-4.57928	1.40603	-3.21804	2.45962	-3.31654	2.20793
	737	-4.38093	1.90603	-3.16804	2.44754	-3.37536	2.131
	736	-4.38093	1.74578	-3.16804	2.44754	-3.37536	1.631
	735	-4.38093	1.65487	-3.21566	2.44754	-3.31981	1.631
	734	-4.14002	1.70249	-3.21566	2.44754	-3.31981	1.631
	733	-4.14002	1.70249	-3.28709	2.44754	-2.34759	1.631
	732	-4.10864	1.82749	-3.28709	2.44754	-2.34759	1.631
	731	-4.12695	1.82749	-3.28709	2.49754	-1.51425	1.631
	730	-4.17457	2.08344	-3.54106	2.49754	-1.56187	1.57837
	729	-4.12194	1.96677	-3.58868	2.74754	-1.56187	1.51587
	728	-4.17457	1.91677	-3.62572	2.74754	-1.56187	1.51587
	727	-3.98515	1.91677	-3.59794	2.74754	-1.67298	1.51587
	726	-4.59075	1.95677	-3.96185	2.74754	-1.72298	1.51587
	725	-4.63836	1.95677	-5.05275	3.08087	-1.72298	1.51587
	724	-4.63836	2.20677	-5.07155	2.96976	-1.72298	1.51587
	723	-4.68382	2.20677	-5.07155	2.96976	-1.76844	1.51587
	722	-3.90604	2.87344	-5.11701	2.96976	-1.76844	1.51587
	721	-3.90604	2.87344	-5.49579	2.96976	-1.76844	1.51587
	720	-3.90604	2.87344	-5.49579	2.96976	-1.76844	1.48809
	719	-3.82271	2.79652	-5.49579	2.96976	-1.76844	1.48809
	718	-3.82271	2.79652	-5.57272	3.01522	-1.76844	1.48809
	717	-3.87271	2.70561	-5.62034	3.01522	-1.81844	1.48809
	716	-4.46576	3.03894	-6.78881	3.01522	-1.98335	1.48809
	715	-4.46576	3.03894	-6.78881	3.01522	-1.98335	1.40476
	714	-4.46576	3.03894	-6.78881	3.01522	-1.98335	1.40476
	713	-4.58589	3.16394	-6.90728	3.01522	-2.02502	1.40476
	712	-4.83589	3.41394	-6.90728	3.32077	-2.43002	1.44643
	711	-4.83589	3.41394	-6.94894	3.32077	-2.47547	1.44643
	710	-4.83589	3.41394	-7.08747	3.32077	-2.56259	1.44643
	709	-5.00256	3.41394	-7.08747	3.20966	-2.56259	1.44643
	708	-5.00256	3.41394	-7.08747	3.20966	-2.56259	1.34643
	707	-5.20256	3.41394	-7.20176	3.17395	-2.85747	1.34643
	706	-5.20256	3.41394	-7.20176	3.17395	-2.85747	1.275
	705	-5.01165	3.41394	-7.20176	3.17395	-2.35747	1.275
	704	-5.05927	3.33061	-7.20176	3.17395	-2.35747	1.275
	703	-5.19022	3.33061	-7.25037	3.17395	-2.36937	1.275
	702	-5.37585	3.33061	-7.31561	3.50728	-2.41688	1.275
	701	-5.57754	3.33061	-7.31561	3.50728	-2.41688	1.23333
	700	-5.57754	3.33061	-7.34592	3.50728	-2.50512	1.23333
	699	-5.60456	3.35764	-7.4646	3.50728	-2.53143	1.23333
	698	-5.74677	3.2206	-7.4646	3.50728	-2.53143	1.23333
	697	-6.08332	3.38727	-7.71908	3.50728	-2.93528	1.23333
	696	-6.08332	3.38727	-7.71908	3.50728	-2.93528	1.18985
	695	-5.94046	3.38727	-7.71908	3.50728	-2.93528	1.18985
	694	-5.9775	3.49838	-7.80242	3.50728	-3.2575	1.18985
	693	-6.14	3.49838	-8.28291	3.5549	-3.67178	1.18985
	692	-6.14	3.49838	-8.28291	3.5549	-3.67178	1.18985
	691	-6.14	3.83171	-8.35659	3.5549	-3.67178	1.18985
	690	-6.37611	3.83171	-8.42802	3.72157	-4.10155	1.18985
	689	-6.37611	3.83171	-8.52802	3.72157	-4.16405	1.18985
	688	-6.20945	3.83171	-8.46552	3.72157	-4.23071	1.18985
	687	-6.20945	3.83171	-8.46552	3.72157	-4.23071	1.24541
	686	-6.37611	3.83171	-8.46552	3.72157	-4.23071	1.33007
	685	-6.50314	3.83171	-7.99885	3.72941	-4.35111	1.49673
	684	-6.41981	3.70671	-7.99885	3.72941	-4.35111	1.49673
	683	-6.23231	3.37338	-7.79885	3.72941	-4.38445	1.49673
	682	-6.23231	3.56782	-8.27372	3.72941	-4.44054	1.84522
	681	-5.99366	3.56782	-8.66539	3.72941	-4.68296	1.85925
	680	-5.49366	3.52615	-8.66539	3.72941	-4.63296	1.81925
	679	-5.49366	3.52615	-8.66078	3.87227	-4.55889	1.87481
	678	-5.32699	3.52615	-8.66078	3.87227	-4.63	1.87481
	677	-5.11866	3.52615	-8.66078	3.53893	-4.55204	1.54147
	676	-5.11866	3.47853	-8.48654	3.2056	-4.62346	1.54147
	675	-5.07518	3.47853	-8.38654	3.2056	-4.62346	1.54147
	674	-5.03351	3.47853	-8.30321	3.2056	-4.56464	1.15259
	673	-4.83351	3.47853	-8.39083	2.23417	-4.60812	1.15259
	672	-4.83351	3.57853	-8.10511	2.23417	-4.60812	1.49544
	671	-4.63699	3.56944	-8.33731	2.09131	-4.60812	1.16211
	670	-4.68461	3.56944	-8.46231	2.09131	-4.83991	1.16211
	669	-4.68461	3.56944	-8.46231	2.11152	-4.69705	1.16211
	668	-4.68461	3.56944	-8.46231	2.02818	-4.69705	1.16211
	667	-4.74344	3.06944	-8.63079	1.9847	-4.76239	1.16211
	666	-4.74344	3.06944	-7.63079	1.9847	-4.76239	1.16211
	665	-4.74344	3.06944	-7.58317	1.9847	-5.26239	1.16211
	664	-5.37858	3.06944	-7.98731	1.9847	-5.19475	1.16211
	663	-5.37858	3.06944	-7.91588	1.9847	-5.19475	1.16211
	662	-5.23572	3.02944	-7.91588	1.9847	-5.19475	1.16211
	661	-4.75953	2.64849	-7.61429	1.60137	-5.14713	1.16211
	660	-4.75953	2.64849	-7.61429	1.60137	-5.39713	1.16211
	659	-4.50953	2.64849	-7.70159	1.60137	-5.28602	1.16211
	658	-4.1262	2.64849	-7.62108	1.60137	-5.24254	1.16211
	657	-4.1262	2.64849	-7.62108	1.60137	-5.24254	1.16211
	656	-3.98965	2.68138	-7.14543	1.29028	-5.19254	1.17211
	655	-3.98965	2.68138	-7.14543	1.29028	-5.19254	1.17211
	654	-3.98965	2.43138	-7.074	1.29028	-5.19254	1.17211
	653	-3.94419	2.43138	-7.774	1.29028	-5.238	1.17211
	652	-3.76738	1.76471	-7.82854	1.29028	-5.538	1.17211
	651	-3.71976	1.43138	-7.69976	1.29028	-5.61492	1.17211
	650	-3.67628	1.43138	-7.69976	1.29028	-6.13159	1.17211
	649	-3.67628	1.30638	-7.74783	1.24483	-6.27445	1.17211
	648	-3.67628	1.30638	-7.74783	1.24483	-6.27445	1.17211
	647	-3.67628	1.30638	-7.70021	1.24483	-6.18097	1.17211
	646	-3.30616	1.05638	-6.58175	0.99483	-5.77778	1.13044
	645	-3.33949	1.05638	-6.58175	0.99483	-6.06764	1.13044
	644	-3.33949	1.05638	-6.58175	0.99483	-6.06764	1.13044
	643	-3.33949	1.05638	-6.58175	0.862646	-6.2343	1.13044
	642	-3.33949	1.05638	-6.41508	0.862646	-6.40097	1.13044
	641	-3.33949	1.05638	-6.44008	0.862646	-6.31385	1.13044
	640	-3.33949	1.05638	-6.36406	0.862646	-6.26839	1.13044
	639	-3.17282	1.05638	-6.36406	0.862646	-6.26839	1.13044
	638	-3.17282	1.05638	-6.73906	0.862646	-6.26839	1.13044
	637	-2.97282	1.05638	-6.82477	0.862646	-5.93506	1.13044
	636	-2.97282	1.05638	-7.47477	0.862646	-6.18506	1.13044
	635	-2.97282	1.05638	-7.47477	0.862646	-6.18506	1.13044
	634	-2.83411	1.05638	-7.43631	0.529313	-6.18506	1.13044
	633	-2.63313	1.05638	-7.51964	0.529313	-6.0248	1.13044
	632	-2.54979	1.05638	-7.85714	0.529313	-6.0248	1.13044
	631	-2.40694	1.05638	-7.82684	0.529313	-5.99539	1.13044
	630	-2.40694	1.05638	-7.73593	0.529313	-5.93657	1.13044
	629	-2.37991	1.02935	-7.59704	0.529313	-5.721	1.13044
	628	-2.2377	1.02935	-7.59704	0.529313	-5.63766	1.07489
	627	-1.90115	0.862686	-8.39812	0.529313	-5.83975	1.07489
	626	-1.90115	0.862686	-8.64812	0.529313	-5.8852	1.07489
	625	-2.90115	0.862686	-8.43859	0.481694	-5.60425	1.07489
	624	-2.86411	0.751575	-8.35526	0.481694	-5.18203	1.07489
	623	-2.70161	0.751575	-8.08429	0.481694	-5.0106	1.07489
	622	-2.5905	0.418242	-7.91287	0.481694	-4.73282	1.07489
	621	-2.4655	0.418242	-7.91287	0.315027	-4.67726	1.07489
	620	-2.4655	0.418242	-7.71287	0.286456	-4.67726	1.07489
	619	-2.4655	0.418242	-7.87953	0.286456	-4.61476	1.07489
	618	-2.4655	0.418242	-7.87953	0.286456	-4.6481	1.02727
	617	-2.29884	0.418242	-7.5462	0.286456	-4.5481	1.02727
	616	-2.19884	0.418242	-7.5462	0.219789	-4.5481	0.990231
	615	-2.17181	0.418242	-7.46945	0.219789	-4.47117	0.732655
	614	-2.10931	0.334908	-7.24326	0.219789	-4.41235	0.732655
	613	-2.10931	0.334908	-7.24326	0.219789	-4.37902	0.732655
	612	-2.10931	0.223797	-6.66588	0.219789	-4.27507	0.408413
	611	-2.0184	0.223797	-5.96588	0.219789	-3.94173	0.408413
	610	-2.0184	0.223797	-5.85477	0.0769317	-3.94173	0.352857
	609	-2.0184	0.223797	-6.19763	0.0769317	-4.12229	0.352857
	608	-2.0184	0.223797	-6.19763	0.0769317	-4.12229	0.352857
	607	-2.0184	0.223797	-6.19763	0.0769317	-4.05086	0.352857
	606	-2.0184	0.223797	-6.3061	0.0769317	-4.05086	0.352857
	605	-2.0184	0.223797	-6.0561	0.0769317	-4.05086	0.352857
	604	-2.0184	0.223797	-6.0561	0.0769317	-4.05086	0.11
	603	-2.2184	0.123797	-5.96848	0.0769317	-4.00738	0.01
	602	-2.2184	0.123797	-5.92086	0.0769317	-4.00738	0.01
	601	-2.17492	0.032888	-5.68866	0.0769317	-4.00738	0.01
	600	-2.1273	0.032888	-5.647	0.0769317	-3.77559	0.01
	599	-2.06848	0.032888	-5.647	0.0567297	-3.69689	0.343333
	598	-2.06848	0.032888	-5.522	0.0567297	-3.69689	0.343333
	597	-2.10419	0.032888	-5.47852	0.0567297	-3.65143	0.343333
	596	-1.46905	0.032888	-5.07438	0.0567297	-3.56448	0.343333
	595	-1.50905	0.20072	-5.12438	0.0567297	-3.39781	0.472704
	594	-1.50905	0.20072	-5.62438	0.0567297	-3.39781	0.615561
	593	-1.56787	0.20072	-5.62438	0.10673	-3.39781	0.615561
	592	-1.63454	0.20072	-5.75355	0.20673	-3.58163	0.615561
	591	-1.63454	0.248339	-6.47855	0.20673	-3.69275	1.11556
	590	-1.74565	0.248339	-6.43618	0.20673	-3.44275	1.11556
	589	-1.74565	0.248339	-6.43618	0.20673	-3.44275	1.11556
	588	-1.74565	0.235352	-6.43618	0.20673	-3.44275	1.21556
	587	-1.94565	0.225451	-6.76951	0.290063	-3.44275	1.21556
	586	-1.94565	0.215451	-6.72785	0.313271	-3.84275	1.20556
	585	-1.94565	0.215451	-6.89451	0.313271	-3.84275	1.25318
	584	-2.02898	0.215451	-7.02695	0.365902	-4.17608	1.25318
	583	-2.14009	0.215451	-6.32695	0.565902	-4.08517	1.31985
	582	-2.20676	0.215451	-6.32695	0.565902	-3.98517	1.37248
	581	-2.22105	0.419138	-6.70215	0.624726	-3.84767	1.47248
	580	-2.22105	0.419138	-6.45215	0.624726	-3.77075	1.47248
	579	-2.4147	0.419138	-6.69074	0.624726	-3.37908	1.47248
	578	-2.55685	0.490566	-6.82963	0.624726	-3.59816	1.47248
	577	-2.79593	0.490566	-7.12328	0.624726	-3.59816	1.47248
	576	-2.79593	0.490566	-7.12328	0.624726	-3.75292	1.47248
	575	-2.79593	0.490566	-7.37328	0.708059	-3.54459	1.47248
	574	-3.15619	0.490566	-7.37328	0.708059	-3.37792	1.47248
	573	-3.15619	0.490566	-7.37328	0.673576	-3.21125	1.47248
	572	-3.15619	0.5739	-7.43162	0.673576	-3.21125	1.47248
	571	-3.2471	0.5739	-7.44054	0.673576	-3.25671	1.47248
	570	-3.32402	0.5739	-7.44054	0.673576	-3.39613	1.47248
	569	-3.52045	0.5739	-7.67556	0.673576	-3.62141	1.51248
	568	-3.61136	0.645249	-7.09699	0.705834	-3.77525	1.68858
	567	-3.61136	0.645249	-7.23984	0.705834	-3.85218	1.68858
	566	-3.61136	0.645249	-6.83984	0.705834	-3.60218	1.68858
	565	-3.61136	0.645249	-6.83984	0.705834	-3.60218	1.68858
	564	-4.02802	0.645249	-6.95914	0.747501	-3.60218	1.68858
	563	-4.16195	0.645249	-6.95914	0.747501	-3.60218	1.68858
	562	-4.16195	0.645249	-6.63607	0.747501	-3.60218	1.68858
	561	-4.16195	0.645249	-6.63607	0.747501	-3.7361	1.68858
	560	-4.30005	0.645249	-6.98845	0.747501	-3.94563	1.68858
	559	-4.30005	0.645249	-6.98845	0.747501	-3.94563	1.68858
	558	-4.50957	0.645249	-6.98845	0.747501	-4.1361	1.68858
	557	-4.60957	0.645249	-6.32972	0.747501	-3.85833	1.68858
	556	-4.60957	0.645249	-6.32972	0.747501	-3.84621	1.68858
	555	-3.60957	0.645249	-6.32972	0.747501	-3.84621	1.68858
	554	-3.60957	0.645249	-6.32972	0.747501	-3.84621	1.68858
	553	-3.60957	0.645249	-6.17063	0.747501	-3.84621	1.68858
	552	-3.60957	0.645249	-6.17063	0.747501	-3.84621	1.68858
	551	-3.60957	0.645249	-6.33729	0.747501	-3.84621	1.68858
	550	-3.60957	0.645249	-6.33729	0.747501	-3.84621	1.68858
	549	-3.60957	0.645249	-6.17063	0.747501	-3.84621	1.68858
	548	-3.60957	0.645249	-6.17063	0.747501	-3.74621	1.68858
	547	-3.60957	0.645249	-6.17063	0.747501	-3.74621	1.68858
	546	-3.60957	0.645249	-6.17063	0.747501	-3.74621	1.68858
	545	-3.60957	0.645249	-6.14737	0.747501	-3.74621	1.68858
	544	-3.60957	0.645249	-6.14737	0.747501	-3.74621	1.68858
	543	-3.60957	0.645249	-6.14737	0.747501	-3.74621	1.68858
	542	-3.60957	0.645249	-6.14737	0.747501	-3.74621	1.68858
	541	-3.60957	0.645249	-6.14737	0.747501	-3.74621	1.68858
	540	-3.60957	0.645249	-5.80451	0.747501	-3.45454	1.68858
	539	-3.60957	0.645249	-5.88785	0.747501	-3.45454	1.68858
	538	-3.60957	0.645249	-5.88785	0.747501	-3.45454	1.68858
	537	-3.60957	0.645249	-5.88785	0.747501	-3.45454	1.68858
	536	-3.60957	0.645249	-5.77938	0.747501	-3.45454	1.68858
	535	-3.60957	0.645249	-5.77938	0.747501	-3.45454	1.68858
	534	-3.60957	0.645249	-5.77938	0.747501	-3.45454	1.68858
	533	-3.40957	0.645249	-5.77938	0.747501	-3.45454	1.59767
	532	-3.40957	0.645249	-5.77938	0.747501	-3.45454	1.59767
	531	-3.29846	0.477417	-5.77938	0.614168	-3.45454	1.59767
	530	-3.29846	0.477417	-5.65438	0.614168	-3.45454	1.59767
	529	-3.29846	0.477417	-5.65438	0.614168	-3.45454	1.26434
	528	-3.26275	0.477417	-5.65438	0.614168	-3.45454	1.26434
	527	-3.26275	0.477417	-5.65438	0.614168	-3.45454	1.26434
	526	-3.26275	0.477417	-5.65438	0.614168	-3.45454	1.26434
	525	-3.22275	0.477417	-5.60438	0.614168	-3.12121	1.22588
	524	-3.22275	0.477417	-5.10438	0.614168	-3.12121	1.08302
	523	-3.16392	0.477417	-5.10438	0.780834	-3.06238	1.08302
	522	-3.09726	0.429798	-4.97521	0.680834	-2.93738	1.08302
	521	-3.09726	0.429798	-4.25021	0.680834	-2.82627	0.583018
	520	-2.98615	0.429798	-3.81639	0.680834	-2.82627	0.583018
	519	-2.98615	0.429798	-3.81639	0.680834	-2.82627	0.583018
	518	-2.78615	0.429798	-3.81271	0.680834	-2.82627	0.483018
	517	-2.80887	0.429798	-3.81271	0.63538	-2.82627	0.483018
	516	-2.65887	0.0411076	-3.81271	0.31038	-2.30127	0.116101
	515	-2.65887	0.0411076	-3.58028	0.31038	-1.96794	0.049434
	514	-2.65887	0.0411076	-3.58028	0.29621	-1.96794	0.049434
	513	-2.65887	0.0411076	-3.58028	0.29621	-1.96794	0.049434
	512	-2.58744	0.0411076	-3.58028	0.29621	-1.90544	0.049434
	511	-2.44459	0.00884956	-3.26758	0.237386	-1.76258	0.049434
	510	-2.44459	0.00884956	-3.26758	0.237386	-1.76258	0.049434
	509	-2.25094	0.00884956	-3.02898	0.237386	-1.72925	0.049434
	508	-2.10878	0.00884956	-2.97343	0.237386	-1.42683	0.049434
	507	-1.63637	0.00884956	-2.67978	0.237386	-1.42683	0.049434
	506	-1.63637	0.00884956	-2.42978	0.237386	-1.23041	0.049434
	505	-1.63637	0.00884956	-2.42978	0.237386	-1.23041	0.049434
	504	-1.47611	0.00884956	-2.30478	0.237386	-1.23041	0.049434
	503	-1.47611	0.00884956	-2.30478	0.237386	-1.23041	0.049434
	502	-1.43066	0.00884956	-2.1031	0.237386	-1.23041	0.049434
	501	-1.2602	0.00884956	-1.94833	0.237386	-1.18495	0.049434
	500	-1.11185	0.00884956	-1.94833	0.237386	-0.820253	0.00943396
	499	-1.11185	0	-1.94833	0.237386	-0.820253	0.00943396
	498	-0.854275	0	-1.73405	0.205128	-0.589484	0
	497	-0.604275	0	-1.73405	0.205128	-0.589484	0
	496	-0.604275	0	-1.73405	0.205128	-0.589484	0
	495	-0.604275	0	-1.48405	0.205128	-0.589484	0
	494	-0.470346	0	-1.36475	0.205128	-0.589484	0
	493	-0.720346	0	-1.28783	0.205128	-0.589484	0
	492	-0.720346	0	-1.28783	0.205128	-0.526984	0
	491	-0.720346	0	-1.14497	0.205128	-0.455556	0
	490	-0.582251	0	-0.935447	0.205128	-0.246032	0
	489	-0.372727	0	-0.844538	0.205128	-0.0555556	0
	488	-0.272727	0	-0.844538	0.205128	-0.0555556	0
	487	-0.272727	0	-0.558824	0.205128	0	0
	486	-0.272727	0	-0.558824	0.205128	0	0
	485	-0.272727	0	-0.558824	0.205128	0	0
	484	-0.272727	0	-0.558824	0.205128	0	0
	483	-0.272727	0.1	-0.558824	0.205128	0	0
	482	-0.272727	0.1	-0.558824	0.205128	0	0
	481	-0.272727	0.1	-0.501338	0.205128	0	0
	480	-0.272727	0.1	-0.501338	0.205128	0	0
	479	-0.272727	0.1	-0.501338	0.205128	0	0
	478	-0.272727	0.1	-0.501338	0.205128	0	0
	477	-0.272727	0.1	-0.501338	0.166667	0	0
	476	-0.272727	0.1	-0.501338	0.166667	0	0
	475	-0.272727	0.1	-0.501338	0.166667	0	0
	474	-0.272727	0.1	-0.501338	0.166667	0	0
	473	-0.272727	0.1	-0.584671	0.166667	0	0
	472	-0.272727	0.1	-0.584671	0.166667	0	0
	471	-0.272727	0.1	-0.584671	0.166667	0	0
	470	-0.272727	0.1	-0.584671	0.166667	0	0
	469	-0.272727	0.1	-0.334671	0.166667	0	0
	468	-0.272727	0.1	-0.477528	0.166667	-0.1	0
	467	-0.272727	0.1	-0.477528	0.166667	-0.1	0
	466	-0.272727	0.1	-0.477528	0.166667	-0.1	0
	465	-0.272727	0.1	-0.477528	0.166667	-0.1	0
	464	-0.272727	0.1	-0.477528	0.166667	-0.1	0
	463	-0.272727	0.1	-0.477528	0.166667	-0.1	0
	462	-0.272727	0.1	-0.477528	0.166667	-0.1	0
	461	-0.272727	0.1	-0.477528	0.166667	-0.1	0
	460	-0.272727	0.1	-0.477528	0.166667	-0.1	0
	459	-0.272727	0.1	-0.477528	0.166667	-0.1	0
	458	-0.272727	0.1	-0.477528	0.166667	-0.1	0
	457	-0.272727	0.1	-0.477528	0.166667	-0.1	0
	456	-0.272727	0.1	-0.677528	0.166667	-0.1	0
	455	-0.272727	0.1	-0.677528	0.166667	-0.1	0
	454	-0.272727	0.1	-0.677528	0	-0.1	0
	453	-0.272727	0.1	-0.677528	0	-0.1	0
	452	-0.272727	0.1	-0.677528	0	-0.1	0
	451	-0.272727	0.1	-0.677528	0	-0.1	0
	450	-0.272727	0.1	-0.677528	0	-0.225	0
	449	-0.272727	0.1	-0.618705	0	-0.225	0
	448	-0.272727	0.1	-0.618705	0	-0.225	0
	447	-0.25	0.1	-0.618705	0	-0.225	0
	446	-0.25	0.1	-0.618705	0	-0.225	0
	445	-0.25	0.1	-0.618705	0	-0.225	0
	444	-0.25	0.1	-0.618705	0	-0.336111	0
	443	-0.25	0.1	-0.618705	0	-0.336111	0
	442	-0.25	0.1	-0.618705	0	-0.336111	0
	441	-0.25	0.1	-0.618705	0	-0.336111	0
	440	-0.25	0.1	-0.618705	0	-0.336111	0
	439	-0.25	0.1	-0.618705	0	-0.336111	0
	438	-0.25	0.1	-1.03537	0	-0.336111	0
	437	-0.25	0.1	-1.03537	0	-0.336111	0
	436	-0.25	0.1	-1.03537	0	-0.336111	0
	435	-0.25	0.1	-1.03537	0	-0.336111	0
	434	-0.25	0.1	-1.03537	0	-0.336111	0
	433	-0.25	0.1	-1.03537	0	-0.336111	0
	432	-0.25	0.1	-1.03537	0	-0.374573	0
	431	-0.25	0.1	-1.03537	0	-0.374573	0
	430	-0.25	0.1	-1.03537	0	-0.374573	0
	429	-0.25	0.1	-1.03537	0	-0.535684	0
	428	-0.25	0.1	-1.03537	0	-0.535684	0
	427	-0.25	0.1	-1.03537	0	-0.535684	0
	426	-0.25	0.1	-1.03537	0	-0.535684	0
	425	0	0.1	-1.03537	0	-0.535684	0
	424	0	0.1	-1.20204	0	-0.735684	0
	423	0	0.1	-2.20204	0	-0.735684	0
	422	0	0.1	-2.3449	0	-0.878541	0
	421	0	0.1	-2.3449	0	-0.878541	0
	420	0	0.1	-2.3449	0	-0.878541	0
	419	0	0.1	-2.3449	0	-0.878541	0
	418	0	0.1	-2.3449	0	-0.878541	0
	417	0	0.1	-2.56468	0	-1.0214	0
	416	0	0.1	-2.56468	0	-1.2214	0
	415	0	0.1	-2.56468	0	-1.2214	0
	414	0	0.1	-2.89801	0	-1.2214	0
	413	0	0.1	-2.89801	0	-1.2214	0
	412	0	0.1	-2.82109	0	-1.2214	0
	411	0	0.1	-2.78883	0	-1.2214	0
	410	0	0.1	-2.78883	0.142857	-1.2214	0
	409	0	0.1	-2.95549	0.142857	-1.2214	0
	408	0	0	-2.95549	0.142857	-1.2214	0
	407	0	0	-3.00813	0.142857	-1.2214	0
	406	0	0	-3.00813	0.142857	-1.2214	0
	405	0	0	-2.92479	0.142857	-1.2214	0
	404	-0.757576	0	-3.65813	0.142857	-1.55473	0
	403	-0.978737	0	-3.76924	0.142857	-1.95675	0
	402	-1.06965	0.0909091	-3.76924	0.142857	-1.95675	0
	401	-1.06965	0.0909091	-3.79954	0.142857	-1.95675	0
	400	-1.40298	0.0909091	-4.36621	0.142857	-1.95675	0
	399	-1.40298	0.0909091	-4.36621	0.142857	-1.95675	0
	398	-1.40298	0.0909091	-4.22335	0.142857	-1.85675	0
	397	-1.40298	0.0909091	-4.22335	0.142857	-1.85675	0
	396	-1.40298	0.0909091	-4.22335	0.142857	-1.85675	0
	395	-1.40298	0.0909091	-4.34835	0.142857	-1.85675	0.333333
	394	-1.40298	0.0909091	-4.47335	0.142857	-1.85675	0.333333
	393	-1.40298	0.0909091	-4.47335	0.142857	-1.94008	0.333333
	392	-1.52798	0.0909091	-4.47335	0.142857	-1.94008	0.333333
	391	-1.52798	0.0909091	-4.47335	0.142857	-1.94008	0.333333
	390	-1.52798	0.0909091	-4.47335	0.142857	-1.97342	0.333333
	389	-1.52798	0.0909091	-4.47335	0.142857	-1.97342	0.333333
	388	-1.52798	0.0909091	-4.47335	0.142857	-1.97342	0.333333
	387	-1.52798	0.0909091	-4.47335	0.142857	-1.97342	0.333333
	386	-1.52798	0.0909091	-4.27335	0.142857	-1.97342	0.333333
	385	-1.52798	0.0909091	-4.60668	0.142857	-1.97342	0.333333
	384	-1.52798	0.0909091	-4.60668	0.142857	-1.97342	0.333333
	383	-1.52798	0.0909091	-4.60668	0.142857	-1.97342	0.333333
	382	-1.65298	0.0909091	-4.65931	0.142857	-1.97342	0.333333
	381	-1.77798	0.0909091	-4.65931	0.142857	-1.97342	0.333333
	380	-1.77798	0.0909091	-4.65931	0.142857	-1.84842	0.333333
	379	-1.77798	0.0909091	-4.65931	0.142857	-1.84842	0.333333
	378	-1.77798	0.0909091	-4.65931	0.142857	-1.84842	0.333333
	377	-1.77798	0.0909091	-4.78431	0.142857	-1.84842	0.333333
	376	-1.77798	0.0909091	-4.98431	0.142857	-1.84842	0.333333
	375	-1.77798	0.0909091	-4.98431	0.142857	-2.01508	0.333333
	374	-1.77798	0.0909091	-4.98431	0.142857	-1.90397	0.333333
	373	-1.77798	0.0909091	-4.98431	0.142857	-1.90397	0.333333
	372	-1.77798	0.0909091	-4.98431	0.156942	-1.90397	0.333333
	371	-1.77798	0.0909091	-5.1986	0.156942	-1.90397	0.333333
	370	-1.77798	0.0909091	-5.4486	0.156942	-1.90397	0.333333
	369	-1.77798	0.0909091	-4.9486	0.156942	-1.90397	0.333333
	368	-1.77798	0.0909091	-4.9486	0.156942	-1.90397	0.333333
	367	-1.77798	0.0909091	-5.1986	0.156942	-1.90397	0.333333
	366	-1.77798	0.0909091	-5.1986	0.156942	-1.90397	0.333333
	365	-1.77798	0.0909091	-5.1986	0.156942	-1.90397	0.333333
	364	-1.77798	0.0909091	-5.1986	0.156942	-1.90397	0.333333
	363	-1.77798	0.0909091	-5.1986	0.156942	-1.86551	0.333333
	362	-1.77798	0.0909091	-5.1986	0.156942	-1.86551	0.333333
	361	-1.77798	0.0909091	-5.1986	0.156942	-1.86551	0.333333
	360	-1.77798	0.0909091	-5.1986	0.156942	-1.86551	0.333333
	359	-1.86889	0.0909091	-5.65693	0.156942	-1.7044	0.333333
	358	-1.86889	0.0909091	-5.65693	0.156942	-1.7044	0.333333
	357	-1.86889	0.0909091	-5.65693	0.156942	-1.7044	0.333333
	356	-1.86889	0.0909091	-5.65693	0.156942	-1.7044	0.333333
	355	-1.86889	0.0909091	-5.65693	0.156942	-1.5044	0.333333
	354	-1.86889	0.0909091	-5.49027	0.156942	-1.5044	0.333333
	353	-1.86889	0.0909091	-4.49027	0.156942	-1.5044	0.333333
	352	-1.86889	0.0909091	-4.45852	0.156942	-1.58719	0.333333
	351	-2.36889	0.0909091	-4.65852	0.156942	-1.58719	0.333333
	350	-2.36889	0.0909091	-4.85852	0.156942	-1.58719	0.333333
	349	-2.36889	0.0909091	-4.85852	0.156942	-1.58719	0.333333
	348	-3.06889	0.0909091	-4.85852	0.156942	-1.58719	0.333333
	347	-3.06889	0.0909091	-4.63874	0.156942	-1.64433	0.333333
	346	-3.06889	0.0909091	-4.30541	0.156942	-1.44433	0.333333
	345	-3.06889	0.0909091	-4.48233	0.156942	-1.44433	0.333333
	344	-3.06889	0.0909091	-4.1797	0.156942	-1.44433	0.333333
	343	-3.06889	0.0909091	-4.1797	0.156942	-1.44433	0.333333
	342	-3.06889	0.0909091	-4.1797	0.156942	-1.44433	0.333333
	341	-3.06889	0.0909091	-4.1797	0.0140845	-1.44433	0.333333
	340	-3.06889	0.0909091	-4.01303	0.0140845	-1.44433	0.333333
	339	-3.06889	0.0909091	-4.01303	0.0140845	-1.44433	0.333333
	338	-3.06889	0.0909091	-4.01303	0.0140845	-1.44433	0.333333
	337	-2.97798	0.0909091	-4.01303	0.0140845	-1.44433	0.333333
	336	-3.08909	0.0909091	-4.21303	0.0140845	-1.44433	0.333333
	335	-2.86793	0	-3.78273	0.0140845	-1.44433	0.333333
	334	-2.20126	0	-3.4494	0.0140845	-1.11099	0.333333
	333	-2.11035	0	-3.33828	0.0140845	-0.708974	0.333333
	332	-2.36035	0	-3.36253	0.0140845	-0.799883	0.333333
	331	-2.69369	0.333333	-3.36253	0.0140845	-0.799883	0.333333
	330	-3.06035	0.333333	-3.11253	0.0140845	-1.79988	0.333333
	329	-3.09066	0.333333	-4.61253	0.0140845	-1.79988	0.333333
	328	-3.34066	0.333333	-5.43396	0.0140845	-1.79988	0.333333
	327	-3.34066	0.333333	-5.43396	0.0140845	-1.79988	0.2
	326	-3.34066	0.333333	-5.43396	0.0140845	-1.79988	0.2
	325	-3.34066	0.333333	-5.43396	0.0140845	-1.79988	0.2
	324	-3.34066	0.333333	-5.43396	0.0140845	-1.79988	0.2
	323	-3.67399	0.333333	-5.43396	0.0140845	-2.04988	0.2
	322	-4.08232	0.333333	-6.10062	0.0140845	-2.38322	0.2
	321	-4.08232	0.333333	-6.10062	0.0140845	-2.38322	0.2
	320	-4.08232	0.333333	-6.10062	0.0140845	-2.34988	0.2
	319	-4.08232	0.333333	-6.10062	0.0140845	-2.34988	0.2
	318	-4.08232	0.333333	-6.10062	0.0140845	-2.37116	0.2
	317	-4.08232	0.333333	-6.10062	0.0140845	-2.37116	0.2
	316	-4.08232	0.333333	-6.10062	0.0140845	-2.37116	0.2
	315	-4.08232	0.333333	-5.76729	0.0140845	-2.49616	0.2
	314	-4.02875	0.333333	-5.71466	0.0140845	-2.49616	0.2
	313	-4.63225	0.333333	-6.05126	0.0140845	-2.71594	0.2
	312	-5.65566	0.424242	-7.06132	0.0140845	-3.85265	0.2
	311	-5.63066	0.424242	-7.06132	0.0140845	-4.71889	0.2
	310	-5.83268	0.424242	-7.06132	0.0140845	-4.69325	0.2
	309	-5.9096	0.424242	-6.86132	0.0140845	-4.87507	0.2
	308	-5.98652	0.5671	-7.05223	0.0140845	-5.2084	0.2
	307	-5.98652	0.5671	-7.05223	0.0140845	-5.2084	0.2
	306	-5.98652	0.5671	-7.05223	0.0140845	-5.37507	0.2
	305	-6.05795	0.5671	-7.30223	0.0140845	-5.51951	0.2
	304	-6.05795	0.5671	-7.30223	0.0140845	-5.68618	0.2
	303	-6.71856	0.5671	-7.9689	0.214085	-5.68618	0.2
	302	-6.8809	0.5671	-8.68703	0.2	-5.77709	0.2
	301	-6.8809	0.5671	-8.28306	0.2	-5.77709	0.2
	300	-6.8809	0.5671	-8.28306	0.2	-5.77709	0.2
	299	-6.8809	0.5671	-8.54777	0.2	-5.90209	0.2
	298	-6.8809	0.5671	-8.54777	0.2	-5.90209	0.2
	297	-7.13414	0.5671	-8.80803	0.366667	-6.093	0.2
	296	-7.13414	0.5671	-8.85803	0.366667	-6.093	0.2
	295	-7.57218	0.5671	-9.55069	0.366667	-6.70411	0.2
	294	-7.57218	0.5671	-9.66485	0.366667	-6.71949	0.2
	293	-7.78763	0.5671	-9.78985	0.366667	-6.76711	0.2
	292	-8.12689	0.5671	-10.1346	0.366667	-6.86711	0.2
	291	-8.12689	0.5671	-10.2255	0.366667	-7.00997	0.2
	290	-8.63074	0.5671	-10.4703	0.366667	-7.19251	0.2
	289	-11.1943	0.5671	-12.6234	0.366667	-8.21949	0.2
	288	-12.058	0.5671	-12.8143	0.366667	-8.66365	0.2
	287	-11.9469	0.5671	-12.9143	0.366667	-8.66365	0.2
	286	-11.9469	0.5671	-12.9143	0.366667	-8.66365	0.2
	285	-11.9469	0.5671	-13.1143	0.366667	-8.66365	0.2
	284	-11.9469	0.5671	-13.1143	0.366667	-8.66365	0.2
	283	-12.0469	0.5671	-12.1143	0.366667	-8.66365	0.2
	282	-11.5469	0.733766	-11.9143	0.366667	-8.46365	0.2
	281	-11.5469	0.733766	-11.7143	0.366667	-8.46365	0.2
	280	-11.6136	0.733766	-11.7143	0.366667	-8.46365	0.2
	279	-11.0045	0.733766	-11.8961	0.366667	-8.46365	0.2
	278	-11.0045	0.733766	-11.987	0.366667	-8.35456	0.2
	277	-11.0045	0.733766	-11.987	0.366667	-8.35456	0.2
	276	-11.1522	0.7671	-12.1387	0.366667	-8.94547	0.2
	275	-11.334	0.7671	-12.4316	0.366667	-9.0169	0.2
	274	-11.334	0.7671	-12.4316	0.366667	-9.0169	0.2
	273	-11.334	0.7671	-12.4316	0.366667	-9.0169	0.2
	272	-11.584	0.8296	-12.4316	0.366667	-9.0169	0.2
	271	-11.584	0.8296	-12.2316	0.366667	-9.0169	0.485714
	270	-11.584	0.8296	-12.2316	0.366667	-9.0169	0.485714
	269	-11.6554	0.8296	-12.5372	0.366667	-9.12801	0.485714
	268	-11.6554	0.73869	-12.5372	0.366667	-9.23912	0.485714
	267	-11.6554	0.73869	-12.6521	0.366667	-9.23912	0.485714
	266	-11.913	0.73869	-12.8882	0.366667	-9.40579	0.485714
	265	-11.9718	0.73869	-12.8882	0.366667	-9.40579	0.485714
	264	-12.0173	0.73869	-12.9316	0.366667	-9.45124	0.485714
	263	-12.0628	0.73869	-12.9316	0.366667	-9.45124	0.485714
	262	-11.8128	0.73869	-12.9611	0.366667	-9.84559	0.485714
	261	-11.6794	0.73869	-13.1611	0.366667	-10.0456	0.485714
	260	-11.0794	0.73869	-12.9111	0.366667	-10.0456	0.485714
	259	-11.0491	0.73869	-13.0361	0.366667	-9.22623	0.485714
	258	-11.0213	0.73869	-12.4869	0.366667	-9.66728	0.485714
	257	-11.3463	0.73869	-12.4869	0.366667	-9.66728	0.285714
	256	-11.2807	0.73869	-12.396	0.366667	-9.79228	0.285714
	255	-11.3177	0.73869	-12.396	0.366667	-9.79228	0.285714
	254	-10.8177	0.73869	-12.5627	0.366667	-9.51451	0.285714
	253	-10.8177	0.73869	-12.0627	0.366667	-9.18117	0.285714
	252	-11.0766	0.73869	-12.4529	0.366667	-9.96689	0.285714
	251	-11.5528	0.73869	-12.9291	0.366667	-10.7007	0.285714
	250	-11.6639	0.73869	-13.006	0.366667	-10.7007	0.285714
	249	-11.6639	0.73869	-13.1727	0.366667	-10.784	0.285714
	248	-11.5965	0.73869	-13.5894	0.366667	-11.096	0.285714
	247	-12.0965	0.73869	-15.0656	0.366667	-11.2487	0.285714
	246	-12.4561	0.73869	-15.6846	0.366667	-11.2487	0.285714
	245	-12.4561	0.73869	-16.1846	0.366667	-11.1368	0.285714
	244	-12.3847	0.784145	-16.3134	0.366667	-10.6606	0.285714
	243	-11.8812	0.784145	-15.9768	0.366667	-11.0004	0.285714
	242	-11.3669	0.784145	-17.3649	0.366667	-10.562	0.285714
	241	-11.6724	0.784145	-17.476	0.366667	-10.562	0.285714
	240	-11.6724	0.784145	-17.5105	0.366667	-10.6634	0.285714
	239	-12.0186	0.641288	-17.9775	0.366667	-10.8751	0.285714
	238	-12.0186	0.641288	-18.2275	0.366667	-10.5631	0.285714
	237	-13.1638	0.641288	-19.7325	0.366667	-12.3126	0.285714
	236	-13.1638	0.641288	-19.7325	0.366667	-12.2126	0.285714
	235	-14.4972	0.641288	-22.3962	0.366667	-12.9543	0.285714
	234	-15.0686	0.641288	-23.0711	0.366667	-13.1765	0.285714
	233	-14.7868	0.641288	-22.6378	0.166667	-13.1765	0.285714
	232	-14.6244	0.641288	-22.056	0.166667	-13.0856	0.285714
	231	-14.6244	0.641288	-21.9393	0.166667	-13.0856	0.285714
	230	-16.1595	0.641288	-25.931	0.166667	-16.6729	0.285714
	229	-16.443	0.641288	-25.9951	0.166667	-17.3812	0.285714
	228	-18.143	0.641288	-35.9657	0.166667	-23.7329	0.285714
	227	-20.314	0.641288	-39.8513	0	-27.1586	0.285714
	226	-20.314	0.641288	-40.1346	0	-27.8586	0.285714
	225	-20.2814	0.641288	-39.9041	0	-28.0384	0.285714
	224	-26.2056	0.641288	-43.6263	0	-34.3935	0.285714
	223	-28.4604	0.641288	-48.903	0	-37.6533	0.285714
	222	-28.2044	0.641288	-48.7249	0	-37.8867	0.285714
	221	-29.0442	0.641288	-50.1101	0	-39.6184	0.285714
	220	-27.0358	0.641288	-47.5706	0	-38.906	0.285714
	219	-27.1824	0.641288	-48.6297	0	-39.9062	0.285714
	218	-28.2733	0.641288	-49.3874	0	-40.7396	0.285714
	217	-28.2733	0.641288	-49.3874	0	-40.7396	0.285714
	216	-29.44	0.641288	-51.1636	0	-41.4062	0.285714
	215	-29.44	0.641288	-51.1636	0	-41.4062	0.285714
	214	-29.44	0.474621	-51.1636	0	-41.4062	0.285714
	213	-29.8067	0.474621	-51.997	0	-41.9158	0.285714
	212	-29.9733	0.474621	-52.747	0	-42.4783	0.285714
	211	-30.5196	0.474621	-54.4136	0	-43.8949	0.285714
	210	-31.603	0.474621	-55.3985	0	-44.1449	0.285714
	209	-31.6787	0.474621	-55.3985	0	-44.1449	0.285714
	208	-32.3454	0.474621	-57.5933	0	-44.804	0.285714
	207	-34.4287	0.474621	-58.8433	0	-46.2629	0.285714
	206	-34.7988	0.107955	-58.9798	0	-46.1719	0.285714
	205	-37.2837	0.107955	-62.2432	0	-52.5767	0.285714
	204	-38.2948	0.107955	-62.9813	0	-52.3267	0.285714
	203	-38.4615	0.107955	-63.1242	0	-52.7652	0.285714
	202	-38.1956	0.0454545	-63.1242	0	-52.8902	0.285714
	201	-38.3544	0.0454545	-63.4244	0	-53.0068	0
	200	-38.4497	0.145455	-63.2855	0	-53.3957	0
	199	-38.5211	0.216883	-63.2855	0	-53.2846	0
	198	-38.5211	0.240693	-63.8883	0.1	-53.2715	0
	197	-38.4756	0.240693	-63.7734	0.1	-53.3484	0
	196	-38.3014	0.240693	-63.9301	0.1	-53.4317	0
	195	-38.4405	0.240693	-64.0189	0.1	-53.9317	0
	194	-38.4405	0.240693	-64.2189	0.1	-54.3863	0
	193	-38.395	0.240693	-64.0984	0.1	-54.2279	0
	192	-38.195	0.240693	-64.0651	0.1	-54.0105	0
	191	-38.3617	0.240693	-64.5651	0.1	-54.0105	0
	190	-38.7617	0.240693	-65.3151	0.1	-54.4882	0
	189	-38.4145	0.240693	-65.0007	0.1	-54.4828	0
	188	-38.5213	0.240693	-65.6255	0.1	-54.7917	0
	187	-38.7991	0.240693	-65.6844	0.1	-55.4028	0
	186	-38.9203	0.240693	-65.7677	0.1	-55.2778	0
	185	-40.0638	0.240693	-66.4106	0.190909	-55.8364	0
	184	-40.4305	0.240693	-66.6349	0.190909	-56.0292	0
	183	-40.5972	0.240693	-66.9712	0.190909	-56.2792	0
	182	-40.3049	0.240693	-66.8146	0.190909	-56.4519	0
	181	-39.7176	0.240693	-66.4634	0.190909	-56.3776	0
	180	-39.7176	0.240693	-67.7967	0.190909	-56.0443	0
	179	-39.5509	0.240693	-67.5959	0.190909	-55.7109	0
	178	-39.3579	0.240693	-67.3459	0.190909	-55.7061	0
	177	-38.8579	0.240693	-66.0363	0.190909	-55.5535	1
	176	-39.2524	0.240693	-65.4173	0.190909	-55.5535	1
	175	-39.3635	0.195238	-65.7893	0.190909	-56.0055	1
	174	-39.3635	0.195238	-65.5466	0.190909	-56.0055	1
	173	-38.9913	0.195238	-65.7466	0.190909	-55.8388	1
	172	-38.3579	0.195238	-63.152	0.190909	-54.6076	1
	171	-38.0246	0.195238	-62.9386	0.190909	-54.3576	1
	170	-38.1859	0.195238	-62.8663	0.190909	-54.3119	1
	169	-38.6859	0.306349	-62.7913	0.190909	-54.4508	1
	168	-38.5692	0.306349	-62.2358	0.190909	-53.88	1
	167	-37.8268	0.306349	-61.3423	0.190909	-52.4486	1
	166	-36.4935	0.306349	-58.8145	0.190909	-51.4569	1
	165	-36.1602	0.306349	-58.1397	0.190909	-51.4013	1
	164	-35.9221	0.306349	-57.9063	0.315909	-51.2347	1
	163	-35.5433	0.306349	-57.9397	0.315909	-51.2347	1
	162	-35.0083	0.306349	-56.9144	0.315909	-49.8319	1.1
	161	-33.9628	0.306349	-53.669	0.315909	-47.6807	1.1
	160	-34.0747	0.306349	-53.2932	0.315909	-46.9474	1.1
	159	-33.2914	0.306349	-45.8253	0.315909	-41.8552	1.1
	158	-32.7459	0.406349	-45.042	0.315909	-41.7128	1.1
	157	-30.9267	0.406349	-41.3753	0.315909	-39.0378	1.1
	156	-25.8812	0.406349	-39.1632	0.315909	-33.6628	1.1
	155	-25.7903	0.406349	-37.9511	0.315909	-32.4608	1.1
	154	-24.4236	0.406349	-36.0544	0.315909	-32.1206	1.1
	153	-22.6657	0.406349	-32.788	0.315909	-30.4755	1.1
	152	-22.7483	0.406349	-32.9464	0.315909	-30.1421	1.1
	151	-22.0941	0.406349	-32.2611	0.315909	-28.8564	1.1
	150	-21.5259	0.406349	-32.7305	0.406818	-29.1794	1.1
	149	-20.5259	0.406349	-31.2305	0.406818	-27.8259	1.1
	148	-19.435	0.406349	-30.4728	0.406818	-26.9926	1.1
	147	-18.2683	0.406349	-28.5522	0.406818	-26.183	1.1
	146	-18.9136	0.311111	-28.4688	0.406818	-26.0941	1.1
	145	-18.7469	0.311111	-28.4688	0.406818	-25.9275	1.15556
	144	-18.7738	0.311111	-28.6839	0.406818	-26.0275	1.15556
	143	-18.6905	0.311111	-27.9756	0.406818	-25.9219	1.15556
	142	-18.4405	0.311111	-27.4988	0.406818	-25.6261	1.15556
	141	-18.1072	0.311111	-26.3321	0.406818	-24.5428	1.15556
	140	-17.2488	0.311111	-25.1655	1.40682	-24.9042	1.15556
	139	-17.4322	0.311111	-25.1911	1.40682	-25.0345	1.15556
	138	-16.1405	0.311111	-22.9054	1.40682	-24.294	1.15556
	137	-15.6405	0.388034	-21.8157	1.40682	-22.6274	1.15556
	136	-15.4674	0.388034	-21.5294	1.40682	-21.8137	1.15556
	135	-13.7406	0.388034	-18.0425	1.40682	-16.3339	1.15556
	134	-12.9295	0.388034	-17.562	1.40682	-15.9339	1.15556
	133	-12.6628	0.288034	-17.5425	1.30682	-16.1113	1.15556
	132	-12.7739	0.288034	-18.1303	1.30682	-16.1947	1.15556
	131	-12.7151	0.288034	-18.1303	1.30682	-16.2447	1.15556
	130	-12.7485	0.288034	-17.9319	1.30682	-15.9986	1.15556
	129	-13.0913	0.288034	-17.9319	1.36564	-15.9986	1.15556
	128	-13.5913	0.488034	-18.0747	1.36564	-16.3804	1.15556
	127	-13.408	0.488034	-17.9978	1.36564	-16.2763	1.15556
	126	-13.408	0.488034	-17.6645	1.36564	-16.2346	1.15556
	125	-13.2101	0.488034	-17.6978	1.36564	-15.7346	1.15556
	124	-13.3773	0.488034	-17.355	1.36564	-15.1588	1.15556
	123	-13.444	0.488034	-17.2716	1.36564	-15.016	1.15556
	122	-13.444	0.488034	-16.9383	1.36564	-14.9572	1.15556
	121	-13.2773	0.488034	-16.5292	1.36564	-14.9572	1.15556
	120	-12.7773	0.488034	-15.8701	1.36564	-14.6259	1.15556
	119	-12.8773	0.488034	-16.112	1.36564	-13.766	1.15556
	118	-12.5705	0.488034	-15.7017	1.36564	-13.4327	1.15556
	117	-12.0734	0.488034	-15.1429	1.27473	-12.6551	1.15556
	116	-11.0539	0.488034	-15.3187	1.27473	-12.6551	1.15556
	115	-11.2206	0.488034	-15.1492	1.27473	-12.5275	1.15556
	114	-10.8873	0.488034	-14.7213	1.27473	-12.2792	1.15556
	113	-10.5539	0.488034	-14.4241	1.27473	-11.9523	1.15556
	112	-10.5539	0.488034	-14.444	1.27473	-10.8273	1.15556
	111	-10.5539	0.488034	-14.269	1.27473	-10.7023	1.15556
	110	-10.8128	0.488034	-13.4111	1.27473	-10.7023	1.15556
	109	-10.8128	0.488034	-13.4453	1.27473	-10.9404	1.15556
	108	-11.1024	0.488034	-13.8506	1.27473	-11.1771	1.15556
	107	-11.2489	0.488034	-14.1677	1.27473	-11.8838	0.155556
	106	-10.8544	0.488034	-14.3552	1.27473	-11.856	0.155556
	105	-11.0211	0.388034	-14.3552	1.27473	-11.9751	0.0555556
	104	-11.0211	0.388034	-14.2441	1.27473	-11.9751	0.0555556
	103	-11.0005	0.388034	-14.7305	1.32736	-13.137	0.0555556
	102	-11.0005	0.388034	-15.7638	1.32736	-13.337	0.0555556
	101	-10.8339	0.388034	-15.7956	1.32736	-13.6819	0.0555556
	100	-10.0839	0.276923	-15.5011	1.32736	-13.4604	0.0555556
	99	-10.0839	0.276923	-15.7011	1.32736	-13.4604	0.0555556
	98	-9.99294	0.276923	-15.9511	1.32736	-13.6604	0.0555556
	97	-9.99294	0.276923	-16.4511	1.32736	-14.0231	0.0555556
	96	-10.1929	0.276923	-16.5511	1.32736	-14.0231	0.0555556
	95	-10.1929	0.276923	-17.3814	1.20236	-15.4985	0.0555556
	94	-10.1929	0.276923	-18.0742	1.5357	-16.3985	0.0555556
	93	-10.1929	0.276923	-17.8742	1.5357	-16.3985	0.0555556
	92	-10.3413	0.276923	-18.433	1.5357	-16.4894	0.0555556
	91	-10.2913	0.276923	-18.9421	1.5357	-16.6061	0.0555556
	90	-10.4413	0.276923	-18.0921	1.5357	-16.3061	0.0555556
	89	-10.3163	0.276923	-17.9421	1.5357	-16.2644	0.0555556
	88	-10.0484	0.276923	-17.1921	1.5357	-15.4235	0.0555556
	87	-10.2484	0.276923	-17.1921	1.5357	-15.3187	0.0555556
	86	-10.2484	0.276923	-17.1921	1.5357	-15.0752	0.0555556
	85	-9.67003	0.276923	-16.6512	1.5357	-15.0419	0.0555556
	84	-9.67003	0.276923	-16.1947	1.5357	-14.1407	0.0555556
	83	-9.55892	0.276923	-16.1038	1.5357	-14.0693	0.0555556
	82	-9.23392	0.276923	-15.2038	1.44479	-13.0226	0.0555556
	81	-9.23392	0.276923	-15.2038	1.44479	-13.1059	0.0555556
	80	-8.9271	0.276923	-14.8927	1.44479	-12.827	0.0555556
	79	-8.9271	0.276923	-14.8927	1.44479	-12.8611	0.0555556
	78	-8.9271	0.276923	-15.0038	1.44479	-12.7702	0.0555556
	77	-9.0521	0.276923	-15.0038	1.44479	-12.7702	0.0555556
	76	-8.33543	0.276923	-14.5871	1.44479	-12.6591	0
	75	-8.05851	0.276923	-14.4193	1.44479	-12.5591	0
	74	-8.05851	0.276923	-14.1498	1.44479	-12.5591	0
	73	-8.01866	0.276923	-14.5324	1.44479	-12.1646	0
	72	-8.01866	0.276923	-14.7828	1.44479	-12.2646	0
	71	-8.19643	0.276923	-15.4209	1.44479	-12.0738	0
	70	-8.16295	0.276923	-15.3559	0.444788	-11.6643	0
	69	-7.52535	0.276923	-15.5564	0.444788	-11.4536	0
	68	-7.92535	0.276923	-15.9493	0.444788	-11.8394	0
	67	-7.73884	0.2	-15.8107	0.444788	-11.9505	0
	66	-7.88414	0.2	-15.7624	0.444788	-11.7641	0
	65	-6.7643	0.2	-15.7774	0.444788	-11.8725	0
	64	-6.92144	0.2	-14.9418	0.444788	-11.8725	0
	63	-7.7265	0.2	-14.6391	0.444788	-12.0604	0
	62	-7.75242	0.2	-14.9255	0.444788	-12.0779	0
	61	-8.81281	0.2	-15.3328	0.587646	-12.2908	0
	60	-8.64312	0.2	-15.2651	0.587646	-12.088	0
	59	-7.94312	0	-15.4318	0.528822	-11.8137	0
	58	-7.94312	0	-15.289	0.528822	-11.6459	0
	57	-8.01455	0	-15.8936	0.528822	-11.8448	0
	56	-8.31455	0	-16.5559	0.528822	-11.7198	0
	55	-8.31455	0	-16.3559	0.528822	-11.7198	0
	54	-8.27169	0	-16.4468	0.528822	-11.7198	0
	53	-8.27169	0	-16.4468	0.528822	-11.5948	0
	52	-8.42169	0	-16.3559	0.528822	-11.5948	0.333333
	51	-8.47272	0	-16.3839	0.528822	-11.5046	0.333333
	50	-8.37272	0	-16.8293	0.528822	-11.2513	0.333333
	49	-8.37272	0	-16.791	0.528822	-11.0814	0.333333
	48	-8.37272	0	-16.791	0.528822	-10.9147	0.333333
	47	-8.30129	0	-16.6218	0.528822	-11.5397	0.333333
	46	-8.10129	0	-16.6218	0.528822	-11.4619	0.333333
	45	-8.13463	0	-16.4968	0.528822	-11.6286	0.444444
	44	-7.93463	0	-16.4968	0.528822	-11.6286	0.444444
	43	-7.93463	0	-16.269	0.528822	-11.6286	0.444444
	42	-8.93463	0	-16.269	0.528822	-12.5215	0.777778
	41	-8.93463	0	-16.4024	0.528822	-12.6053	0.777778
	40	-8.58613	0	-15.6383	0.528822	-12.031	0.777778
	39	-8.49523	0	-15.9716	0.528822	-11.8687	0.777778
	38	-8.49523	0	-15.7716	0.528822	-12.202	0.777778
	37	-11.4	0	-15.7111	0.528822	-13.8196	0.777778
	36	-12.5428	0.590909	-15.4611	0.528822	-13.7287	0.777778
	35	-12.4428	0.590909	-15.1167	0.528822	-13.8358	0.777778
	34	-12.3428	0.590909	-13.7167	0.528822	-13.8358	0.777778
	33	-12.2178	0.590909	-13.3784	0.47619	-12.4124	0.777778
	32	-12.2178	0.590909	-12.9784	0.47619	-12.4124	0.777778
	31	-12.2178	0.590909	-12.9784	0.47619	-12.6624	0.777778
	30	-12.2178	0.590909	-12.9784	0.47619	-12.6338	0.777778
	29	-12.9178	1.79091	-13.7784	0.47619	-12.9671	0.777778
	28	-12.9178	1.79091	-14.6534	0.47619	-13.1004	0.777778
	27	-12.8178	1.79091	-14.9867	0.47619	-13.7378	0.777778
	26	-12.6178	1.79091	-15.0153	0.47619	-13.2624	0.777778
	25	-12.6178	1.79091	-13.6724	0.47619	-11.3624	0.777778
	24	-12.6178	1.79091	-13.6224	0.142857	-11.3624	0.777778
	23	-12.8178	1.79091	-14.2891	0.142857	-11.7492	0.777778
	22	-13.6695	1.79091	-15.0636	0.142857	-11.5492	0.777778
	21	-13.4695	1.79091	-14.1136	0.142857	-11.3492	0.777778
	20	-12.9695	1.79091	-14.7802	0.142857	-11.5992	0.777778
	19	-12.9695	1.79091	-14.9469	0.142857	-12.2659	0.777778
	18	-13.3028	1.79091	-15.8636	0.142857	-13.5992	0.777778
	17	-13.1028	1.79091	-16.3398	0.142857	-13.4881	0.777778
	16	-13.1028	1.79091	-16.3398	0.142857	-13.4881	0.777778
	15	-14.1028	1.79091	-16.3398	0.142857	-13.1881	0.777778
	14	-15.0028	1.79091	-20.7556	0.142857	-14.8429	0.777778
	13	-17.8778	1.79091	-28.6583	0.142857	-20.6059	0.777778
	12	-18.0028	1.79091	-29.2083	0.142857	-20.6059	0.777778
	11	-18.5139	1.79091	-30.3845	0.142857	-21.2226	0.777778
	10	-18.5139	1.79091	-30.5511	0.142857	-21.0976	0.777778
	9	-18.5139	1.79091	-30.8011	0.142857	-21.2976	0.777778
	8	-18.7223	1.79091	-30.9678	0.142857	-21.2976	0.777778
	7	-18.6508	1.79091	-30.9678	0.142857	-21.2976	0.777778
	6	-18.9842	1.79091	-30.8567	0.142857	-21.6146	0.777778
	5	-18.9407	1.79091	-30.5991	0.142857	-21.6146	0.777778
	4	-19.0518	1.85758	-30.4324	0.142857	-23.6146	0.777778
	3	-19.4836	1.97662	-31.1844	0.142857	-24.5165	0.777778
	2	-19.3169	1.97662	-30.8548	0.142857	-26.4054	0.777778
	1	-22.4201	1.97662	-34.4305	0.142857	-29.6851	0.777778
	0	-23.7189	1.97662	-35.0756	0.142857	-29.8243	0.777778
1360/Hoppel	-1	-23.3601	1.97662	-34.9328	0.142857	-29.4743	0.777778
	-2	-22.8522	1.97662	-34.4944	0.142857	-29.3275	0.777778
	-3	-22.8522	1.97662	-34.3944	0.142857	-29.3275	0.777778
	-4	-21.8725	1.97662	-33.6637	0.142857	-28.6384	0.777778
	-5	-21.8725	1.97662	-33.6237	0.142857	-28.6384	0.777778
	-6	-21.7154	1.97662	-33.6237	0.142857	-28.6384	0.777778
	-7	-21.7154	1.97662	-33.5934	0.142857	-28.6384	0.777778
	-8	-20.3448	1.97662	-32.319	0	-28.158	0.777778
	-9	-20.3448	1.97662	-32.2755	0	-28.1235	0.777778
	-10	-20.3448	1.97662	-32.2755	0	-28.0443	0.777778
	-11	-19.8305	1.97662	-31.0086	0	-27.9954	0.777778
	-12	-19.8305	1.97662	-31.0086	0	-27.9954	0.777778
	-13	-19.8305	1.97662	-31.0086	0	-27.6621	0.777778
	-14	-19.8305	1.97662	-31.0086	0	-27.6621	0.777778
	-15	-19.8305	1.97662	-31.0086	0	-27.6621	0.777778
	-16	-19.8067	1.97662	-30.9176	0	-27.6621	0.777778
	-17	-19.6567	1.97662	-30.9176	0	-27.6621	0.444444
	-18	-19.6567	1.97662	-30.9176	0	-27.6621	0.444444
	-19	-19.6056	1.97662	-30.4876	0	-27.3542	0.444444
	-20	-19.6056	1.97662	-29.8901	0	-26.6654	0.444444
	-21	-19.6056	1.97662	-29.8901	0	-26.6654	0.444444
	-22	-19.6056	1.97662	-29.8901	0	-26.6654	0.444444
	-23	-19.6056	1.97662	-29.8901	0	-25.9654	0.444444
	-24	-19.4056	1.97662	-29.8901	0	-25.9654	0.444444
	-25	-19.4056	1.97662	-29.8901	0	-25.7988	0.333333
	-26	-19.4056	1.97662	-29.6679	0	-25.7988	0.333333
	-27	-19.4056	1.97662	-29.6679	0	-25.6738	0.333333
	-28	-18.4056	1.97662	-29.1679	0	-24.7809	0
	-29	-18.4056	1.97662	-29.1679	0	-24.6221	0
	-30	-18.4056	1.97662	-29.1679	0	-24.6221	0
	-31	-18.4056	1.97662	-29.1679	0	-24.6221	0
	-32	-15.3342	1.38571	-28.5846	0	-22.9554	0
	-33	-15.3342	1.38571	-28.4937	0	-22.9554	0
	-34	-14.0247	1.38571	-28.4937	0	-22.6221	0
	-35	-13.958	1.38571	-28.1603	0	-22.1459	0
	-36	-13.958	1.38571	-28.1603	0	-22.1459	0
	-37	-13.958	1.38571	-27.9603	0	-22.1459	0
	-38	-13.958	1.38571	-27.9603	0	-22.1459	0
	-39	-13.958	1.38571	-27.9603	0	-21.8959	0
	-40	-13.958	1.38571	-27.9603	0	-21.8959	0
	-41	-13.258	0.185714	-26.627	0	-21.5626	0
	-42	-13.258	0.185714	-25.502	0	-21.2292	0
	-43	-13.258	0.185714	-25.002	0	-20.2292	0
	-44	-13.258	0.185714	-24.802	0	-20.2292	0
	-45	-13.258	0.185714	-24.802	0	-20.2292	0
	-46	-13.258	0.185714	-24.802	0	-20.2292	0
	-47	-13.058	0.185714	-24.1353	0	-19.7515	0
	-48	-12.058	0.185714	-22.802	0	-19.7515	0
	-49	-12.058	0.185714	-22.802	0	-19.7515	0
	-50	-11.558	0.185714	-21.052	0	-18.1681	0
	-51	-11.558	0.185714	-21.052	0	-18.0015	0
	-52	-11.2247	0.185714	-20.7187	0	-17.5015	0
	-53	-11.2247	0.185714	-19.9091	0	-16.9181	0
	-54	-11.2247	0.185714	-19.9091	0	-16.9181	0
	-55	-10.2247	0.185714	-19.9091	0	-16.7181	0
	-56	-9.3247	0.185714	-15.8266	0	-15.0634	0
	-57	-5.81359	0.185714	-6.7811	0	-8.95747	0
	-58	-5.81359	0.185714	-6.7811	0	-8.95747	0
	-59	-5.81359	0.185714	-6.36444	0	-8.95747	0
	-60	-5.81359	0.185714	-6.19777	0	-8.95747	0
	-61	-5.81359	0.185714	-5.7811	0	-8.75747	0
	-62	-5.48025	0.185714	-5.7811	0	-8.75747	0
	-63	-5.48025	0.185714	-5.7811	0	-8.75747	0
	-64	-5.14692	0.185714	-5.7811	0	-8.58337	0
	-65	-5.14692	0.185714	-5.7811	0	-7.58337	0
	-66	-4.83581	0.119048	-5.7811	0	-7.58337	0
	-67	-4.39295	0	-4.64793	0	-5.74335	0
	-68	-3.89295	0	-4.29079	0	-3.57668	0
	-69	-0.142857	0	-0.284271	0	-1.14286	0

## Sheet: ED Fig. 3e
Loci	Biological sample	Nucleotide fraction	Frequency of nucleotide at each piRNA position
			1	2	3	4	5	6	7	8	9	10	11	12	13	14	15	16	17	18	19	20	21	22	23	24	25
Transposons	1	A	0.13607	0.403863	0.343617	0.276727	0.380679	0.338762	0.291307	0.307889	0.237753	0.374503	0.309369	0.300169	0.260364	0.328178	0.314749	0.274818	0.315699	0.238541	0.23928	0.24132	0.292406	0.250425	0.248502	0.243527	0.295782
		G	0.130291	0.170766	0.223522	0.218881	0.165966	0.167327	0.20976	0.158022	0.201802	0.157234	0.243312	0.180301	0.218666	0.175113	0.235506	0.213687	0.18618	0.195095	0.249685	0.197049	0.176978	0.198647	0.298291	0.18098	0.252594
		C	0.0904599	0.187042	0.139653	0.224966	0.195709	0.207687	0.272096	0.266611	0.23951	0.234689	0.205414	0.24306	0.215152	0.228199	0.224152	0.285213	0.220529	0.235973	0.275479	0.267164	0.289365	0.323431	0.217277	0.303507	0.280068
		U	0.643179	0.238329	0.293208	0.279426	0.257646	0.286224	0.226837	0.267477	0.320936	0.233574	0.241904	0.27647	0.305818	0.268509	0.225592	0.226283	0.277592	0.330391	0.235556	0.294468	0.241251	0.227497	0.23593	0.271986	0.171556
	2	A	0.112643	0.41298	0.357596	0.275792	0.427892	0.371675	0.279642	0.32581	0.222574	0.369986	0.338303	0.308443	0.246135	0.331845	0.318818	0.279224	0.322964	0.225498	0.227375	0.24031	0.303785	0.232116	0.228733	0.240659	0.290298
		G	0.116266	0.15725	0.204016	0.228167	0.137551	0.15226	0.222844	0.145788	0.200454	0.143709	0.255829	0.165591	0.22118	0.167638	0.251768	0.204193	0.170728	0.186572	0.260831	0.182911	0.158176	0.179004	0.348911	0.152181	0.260004
		C	0.0812461	0.192393	0.121122	0.203068	0.169754	0.205254	0.284188	0.266319	0.249444	0.243517	0.179534	0.248185	0.200572	0.218928	0.210502	0.291059	0.218171	0.215179	0.279212	0.278734	0.293622	0.363238	0.195324	0.335029	0.291658
		U	0.689845	0.237377	0.317267	0.292973	0.264803	0.270811	0.213326	0.262084	0.327528	0.242788	0.226334	0.277782	0.332113	0.28159	0.218912	0.225525	0.288137	0.372751	0.232582	0.298046	0.244417	0.225642	0.227033	0.272132	0.15804
Su(Ste)	1	A	0.0682725	0.238641	0.20553	0.28913	0.458655	0.154647	0.271214	0.277784	0.19781	0.203429	0.18606	0.133431	0.283637	0.200511	0.479847	0.303373	0.32119	0.368828	0.295192	0.216935	0.207009	0.191388	0.184948	0.150159	0.307363
		G	0.0951577	0.249376	0.154291	0.343507	0.104422	0.213294	0.312518	0.156426	0.209828	0.25136	0.171081	0.233373	0.14115	0.135247	0.102837	0.180944	0.322309	0.143789	0.312294	0.167416	0.302974	0.247111	0.38002	0.281847	0.356232
		C	0.0583281	0.192907	0.207846	0.17648	0.148297	0.294314	0.190022	0.297654	0.245417	0.293656	0.280726	0.173585	0.327702	0.312247	0.187053	0.331978	0.153823	0.271234	0.189731	0.387969	0.184287	0.391495	0.29013	0.400172	0.187479
		U	0.778242	0.319076	0.432334	0.190884	0.288626	0.337745	0.226246	0.268136	0.346946	0.251555	0.362133	0.459611	0.247511	0.351996	0.230263	0.183704	0.202678	0.216148	0.202783	0.22768	0.30573	0.170006	0.144902	0.167822	0.148926
	2	A	0.0727108	0.238802	0.202617	0.268572	0.39737	0.192594	0.274543	0.287366	0.197263	0.22335	0.19479	0.142962	0.260052	0.224855	0.403414	0.310395	0.330888	0.346142	0.300583	0.260108	0.228812	0.220082	0.207568	0.156529	0.264193
		G	0.0938944	0.218355	0.171756	0.297846	0.156178	0.206691	0.285831	0.180141	0.217573	0.225942	0.206931	0.238043	0.158069	0.153671	0.105942	0.163914	0.286659	0.180532	0.28233	0.18444	0.252485	0.249807	0.357607	0.330666	0.366127
		C	0.0667844	0.186144	0.205025	0.190335	0.167041	0.295487	0.187889	0.262938	0.268677	0.278311	0.258395	0.216348	0.31217	0.289294	0.240649	0.337785	0.179115	0.258406	0.199724	0.324174	0.224781	0.362953	0.289294	0.352443	0.222826
		U	0.76661	0.356699	0.420602	0.243247	0.279411	0.305228	0.251736	0.269555	0.316487	0.272397	0.339883	0.402648	0.269709	0.332179	0.249995	0.187907	0.203338	0.21492	0.217363	0.231278	0.293923	0.167159	0.145531	0.160362	0.146853

## Sheet: ED Fig. 4a
piRNA abundance (ppm)
Locus	Permutation of datasets		Distance between 5′ ends of piRNAs and monophosphate long RNAs on opposite genomic strands
	5' monphosphate sample	smallRNA data sample	0	1	2	3	4	5	6	7	8	9	10	11	12	13	14	15	16	17	18	19	20
42AB	1	1	47.4306	42.7192	121.572	30.7102	35.3183	46.0585	34.0598	39.7177	36.29	115.308	140.606	35.2635	40.9276	41.2969	31.8571	42.4926	32.9419	28.4343	37.8684	29.5634	35.8623
	1	2	29.8629	27.527	97.8295	24.2842	23.7759	39.6853	36.2536	32.7721	24.4299	100.488	88.2789	25.2114	35.987	31.0352	23.4396	30.2796	26.8468	24.6092	23.5193	56.8758	23.2294
	2	1	16.4154	13.988	18.3494	22.3424	29.5463	22.6768	39.1475	15.625	20.6411	30.2019	73.5087	19.0579	18.1326	16.5507	19.4015	16.7516	17.3636	19.7959	24.0137	15.2509	10.3546
	2	2	13.2815	10.8685	15.0205	10.5813	20.23	17.1272	27.1825	13.2336	13.0025	50.949	108.628	16.4535	20.2882	13.3322	16.8159	11.1612	17.7101	12.8759	24.9815	14.0412	9.65263
petrel	1	1	317.382	382.898	417.018	367.681	375.229	355.198	425.534	497.825	415.61	532.524	1107.17	490.187	429.111	389.995	416.266	649.406	339.796	582.455	307.882	305.669	289.188
	1	2	356.044	390.889	434.021	429.833	384.686	369.754	432.454	517.612	441.162	556.645	960.022	511.703	436.444	420.822	408.893	622.622	378.302	540.888	314.132	335.128	324.912
	2	1	150.386	176.36	155.049	208.544	211.245	153.067	175.904	204.434	232.697	221.471	562.885	176.441	201.293	184.848	195.232	191.788	181.441	232.009	209.014	156.39	131.391
	2	2	166.58	196.989	174.584	206.544	222.438	194.185	197.564	210.988	244.129	240.824	512.215	200.153	230.499	205.181	204.819	225.993	205.832	255.731	233.319	175.205	146.822
nos	1	1	0	0	0	0	0	0	0	0	0	0	0	0	0	0	0	0	0	0	0	0	0
	1	2	0	0	0	0	0	0	0	0	0	0	0	0	0	0	0	0	0	0	0	0	0
	2	1	0	0	0	0	0	0	0	0	0	0	0	0	0	0	0	0	0	0	0	0	0
	2	2	0	0	0	0	0	0	0	0	0	0	0	0	0	0	0	0	0	0	0	0	0
bam	1	1	0	0	0	0	0	0	0	0	0	0	0	0	0	0	0	0	0	0	0	0	0
	1	2	0	0	0	0	0	0	0	0	0	0	0	0	0	0	0	0	0	0	0	0	0
	2	1	0	0	0	0	0	0	0	0	0	0	0	0	0	0	0	0	0	0	0	0	0
	2	2	0	0	0	0	0	0	0	0	0	0	0	0	0	0	0	0	0	0	0	0	0
bgcn	1	1	0	0	0	0	0	0	0	0	0	0	0	0	0	0	0.233986	0	0	0.233986	0	0	0
	1	2	0.375453	0	0	0	0	0	0	0	0.375453	0	0	0	0	0	0	0	0	0	0	0	0
	2	1	0	0	0	0	0	0	0	0	0	0	0	0	0	0	0	0	0	0	0	0	0
	2	2	0	0	0	0	0	0	0	0	0	0	0	0	0	0	0	0	0	0	0	0	0

[truncated: 4 more sheets: ED Fig. 4b, ED Fig. 5c, ED Fig. 8b, ED Fig. 8c]
